# Supplementary material for: Multiplex suppression of four quadruplet codons via tRNA directed evolution
Source: Nat Commun. 2021 Sep 29;12:5706. doi: 10.1038/s41467-021-25948-y (PMC8481270; doi:10.1038/s41467-021-25948-y)
Supplement: Supplementary file 3 — Source Data [file 41467_2021_25948_MOESM3_ESM.zip]

Archive with 4 entries (4 files):
- DeBenedictis2021_ExtendedSupplement.xlsx
- __MACOSX/._DeBenedictis2021_ExtendedSupplement.xlsx
- DeBenedictis2021_SourceDataFile.xlsx
- __MACOSX/._DeBenedictis2021_SourceDataFile.xlsx
