# Supplementary material for: Multiplex suppression of four quadruplet codons via tRNA directed evolution
Source: Nat Commun. 2021 Sep 29;12:5706. doi: 10.1038/s41467-021-25948-y (PMC8481270; doi:10.1038/s41467-021-25948-y)
Supplement: Supplementary file 3 — Source Data [file 41467_2021_25948_MOESM3_ESM.zip › DeBenedictis2021_ExtendedSupplement.xlsx]

## Sheet: Figure 1
Contents	Figure	Reporter plasmid	Reporter description	Inducible tRNA expression plasmid	tRNA description	Description
Validation of luciferase reporter	1b	pAB165c	wild-type LuxAB	-	-	Positive control: wild-type LuxAB
	1b	pED1a13	LuxAB-357-ACCA	pED14xT-WT	Thr-WT	Negative control: wild-type tRNA
	1b	pED1a9	LuxAB-357-GTTA	pED3xT1	Thr-ACCA
	1b	pED1a13	LuxAB-357-ACCA	pED3xT1	Thr-ACCA
Measurement of known qtRNAs	1c	pAB165c	wild-type LuxAB	-	-	Positive control: wild-type LuxAB
	1c	pED1a11	LuxAB-357-CAAA	pED3xQ1	Gln-CAAA
	1c	pED1a8	LuxAB-357-GGGG	pED14xG-2	Gly-GGGG
LacZ hit characterization	1d	pAB165c	wild-type LuxAB	-	-	Positive control: wild-type LuxAB
	1d	pED1a25	LuxAB-357-CACC	pAB193d1	Asp-CACC
	1d	pAB165c	wild-type LuxAB	-	-	Positive control: wild-type LuxAB
	1d	pED1a33	LuxAB-357-AGGC	pAB193e3	Glu-AGGC
	1d	pED1a35	LuxAB-357-CGAG	pAB193e2	Glu-CGAG
	1d	pED1a34	LuxAB-357-AGGG	pAB193e1	Glu-AGGG
	1d	pED1a36	LuxAB-357-CGGT	pAB193e4	Glu-CGGU
	1d	pAB165c	wild-type LuxAB	-	-	Positive control: wild-type LuxAB
	1d	pED1a50	LuxAB-357-CAAC	pAB193h2	His-CAAC
	1d	pED1a6	LuxAB-357-UAGA	pED14xH-1	His-UAGA
	1d	pED1a4	LuxAB-357-AGGA	pAB193h1	His-AGGA
	1d	pED1a51	LuxAB-357-CATC	pAB193h3	His-CAUC
	1d	pED1a49	LuxAB-357-AGGT	pAB193h5	His-AGGU
	1d	pED1a38	LuxAB-357-CATG	pAB193h7	His-CAUG
	1d	pED1a33	LuxAB-357-AGGC	pAB193h6	His-AGGC
	1d	pED1a34	LuxAB-357-AGGG	pAB193h4	His-AGGG
	1d	pAB165c	wild-type LuxAB	-	-	Positive control: wild-type LuxAB
	1d	pED1a38	LuxAB-357-CATG	pAB193y2	Tyr-CAUG
	1d	pED1a42	LuxAB-357-CCCC	pAB193y6	Tyr-CCCC
	1d	pED1a43	LuxAB-357-AAGC	pAB193y7	Tyr-AAGC
	1d	pED1a40	LuxAB-357-CCCT	pAB193y4	Tyr-CCCU
	1d	pED1a41	LuxAB-357-CCTC	pAB193y5	Tyr-CCUC
	1d	pED1a45	LuxAB-357-CTGC	pAB193y9	Tyr-CUGC
	1d	pED1a46	LuxAB-357-CCAG	pAB193y10	Tyr-CCAG
	1d	pED1a37	LuxAB-357-CCAT	pAB193y1	Tyr-CCAU
	1d	pED1a44	LuxAB-357-CAAG	pAB193y8	Tyr-CAAG
	1d	pED1a39	LuxAB-357-TACA	pAB193y3	Tyr-UACA
	1d	pED1a6	LuxAB-357-UAGA	pED14xY-1	Tyr-UAGA
qtRNA validation using sfGFP reporter	1e	pED17x1	wild-type sfGFP	-	-
	1e	pED17x3	sfGFP-151-GGGG	pED14xG-2	Gly-GGGG
	1e	pAB225h	sfGFP-151-AGGA	pAB193h1	His-AGGA
	1e	pAB225h2	sfGFP-151-ACCA	pED3xT1	Thr-ACCA
	1e	pED17x9	sfGFP-151-CGGU	pAB193e4	Glu-CGGU
	1e	pED17x2	sfGFP-151-UAGA	pED14xY-1	Tyr-UAGA
sfGFP mass spectrometry	1f	pED17x13	sfGFP-151-GGGG-6xHisTag	pED14xG-2	Gly-GGGG
	1f	pAB225i	sfGFP-151-AGGA-6xHisTag	pAB193h1	His-AGGA
	1f	pAB225h2	sfGFP-151-ACCA-6xHisTag	pED3xT1	Thr-ACCA
	1f	pED17x19	sfGFP-151-CGGU-6xHisTag	pAB193e4	Glu-CGGU
	1f	pED17x11	sfGFP-151-UAGA-6xHisTag	pED14xY-1	Tyr-UAGA

## Sheet: Figure 2
Contents	Figure
UAGA qtRNA validation using luciferase reporter		Reporter plasmid	Reporter description	Inducible tRNA expression plasmid	tRNA description	Description
	2a	pAB165c	wild-type LuxAB	-	-	Positive control: wild-type LuxAB
	2a	pED1a6	LuxAB-357-UAGA	pED14xA-1	Ala-UAGA
	2a	pED1a6	LuxAB-357-UAGA	pED14xC-1	Cys-UAGA
	2a	pED1a6	LuxAB-357-UAGA	pED14xD-1	Asp-UAGA
	2a	pED1a6	LuxAB-357-UAGA	pED14xE-1	Glu-UAGA
	2a	pED1a6	LuxAB-357-UAGA	pED14xF-1	Phe-UAGA
	2a	pED1a6	LuxAB-357-UAGA	pED14xG-1	Gly-UAGA
	2a	pED1a6	LuxAB-357-UAGA	pED14xH-1	His-UAGA
	2a	pED1a6	LuxAB-357-UAGA	pED14xI-1	Ile-UAGA
	2a	pED1a6	LuxAB-357-UAGA	pED14xK-1	Lys-UAGA
	2a	pED1a6	LuxAB-357-UAGA	pED14xL-1	Leu-UAGA
	2a	pED1a85	LuxAB-1-UAGA	pED14xM-1	fMet-UAGA
	2a	pED1a6	LuxAB-357-UAGA	pED14xM2-1	Met-UAGA
	2a	pED1a6	LuxAB-357-UAGA	pED14xN-1	Asn-UAGA
	2a	pED1a6	LuxAB-357-UAGA	pED14xP-1	Pro-UAGA
	2a	pED1a6	LuxAB-357-UAGA	pED14xQ-1	Gln-UAGA
	2a	pED1a6	LuxAB-357-UAGA	pED14xR-1	Arg-UAGA
	2a	pED1a6	LuxAB-357-UAGA	pED14xS-1	Ser-UAGA
	2a	pED1a6	LuxAB-357-UAGA	pED14xT-1	Thr-UAGA
	2a	pED1a6	LuxAB-357-UAGA	pED14xV-1	Val-UAGA
	2a	pED1a6	LuxAB-357-UAGA	pED14xW-1	Trp-UAGA
	2a	pED1a6	LuxAB-357-UAGA	pED14xY-1	Tyr-UAGA
pIII selection validation- plaquing		Accessory plasmid	pIII variant
	2c	pJC175e	PSP-pIII
	2c	-	- no plasmid
	2c	pED7x10	pIII 29-UAGA
	2c	pED7x21	pIII 29-CGUU
		Selection phage	M13 phage variant
	2c	SP52	wild-type M13
	2c	ESP1xR-1	M13 Arg-UAGA
	2c	SP12	M13 delta pIII
pIII validation enrichment	2d	Plasmid for phage enrichment: pED7x10
	2d	Phage: ESP1xC-1, ESP1xE-1, ESP1xF-1, ESP1xH-1, ESP1xW-1, ESP1xQ-1, ESP1xS-1, ESP1xY-1, ESP1xT-1
	2d	(Compared to luminescence data from Figure 2a)
PACE APs	2e	pED7x10	1 quadruplet codon AP
	2e	pED7x29	3 quadruplet codon AP
LuxAB/Evolved qtRNAs		Reporter plasmid	Reporter description	Inducible tRNA expression plasmid	tRNA description	Description
	2f	pAB165c	wild-type LuxAB	-	-	Positive control: wild-type LuxAB
	2f	pED1a54	LuxAB-357-UAG	pED13x0	Mj Tyr-UAG	Positive contol: Mj Tyr UAG comparison
	2f	pED1a6	LuxAB-357-UAGA	pED14xS-WT	Ser-WT
	2f	pED1a6	LuxAB-357-UAGA	pED14xS-1	Ser-UAGA
	2f	pED1a6	LuxAB-357-UAGA	pED14xS-11	Ser-UAGA-Evo1
	2f	pED1a6	LuxAB-357-UAGA	pED14xS-3	Ser-UAGA-Evo2
	2f	pED1a6	LuxAB-357-UAGA	pED14xS-4	Ser-UAGA-Evo3
	2f	pED1a6	LuxAB-357-UAGA	pED14xR-WT	Arg-WT
	2f	pED1a6	LuxAB-357-UAGA	pED14xR-1	Arg-UAGA
	2f	pED1a6	LuxAB-357-UAGA	pED14xR-3	Arg-UAGA-Evo1
	2f	pED1a6	LuxAB-357-UAGA	pED14xR-4	Arg-UAGA-Evo2
	2f	pED1a6	LuxAB-357-UAGA	pED14xW-WT	Trp-WT
	2f	pED1a6	LuxAB-357-UAGA	pED14xW-1	Trp-UAGA
	2f	pED1a6	LuxAB-357-UAGA	pED14xW-3	Trp-UAGA-Evo1
	2f	pED1a6	LuxAB-357-UAGA	pED14xQ-WT	Gln-WT
	2f	pED1a6	LuxAB-357-UAGA	pED14xQ-1	Gln-UAGA
	2f	pED1a6	LuxAB-357-UAGA	pED14xQ-3	Gln-UAGA-Evo1
	2f	pED1a6	LuxAB-357-UAGA	pED14xQ-4	Gln-UAGA-Evo2
	2f	pED1a6	LuxAB-357-UAGA	pED14xY-WT	Tyr-WT
	2f	pED1a6	LuxAB-357-UAGA	pED14xY-1	Tyr-UAGA
	2f	pED1a6	LuxAB-357-UAGA	pED14xY-3	Tyr-UAGA-Evo1
sfGFP/Evolved qtRNAs		Reporter plasmid	Reporter description	Inducible tRNA expression plasmid	tRNA description	Description
	2g	pED17x1	Wild-type sfGFP	-	-	Positive control:: wild-type sfGFP
	2g	pED17x10	sfGFP-151-UAG	pED13x0	Mj Tyr-UAG	Positive contol: Mj Tyr UAG comparison
	2g	pED17x2	sfGFP-151-UAGA	pED14xS-WT	Ser-WT
	2g	pED17x2	sfGFP-151-UAGA	pED14xS-1	Ser-UAGA
	2g	pED17x2	sfGFP-151-UAGA	pED14xS-11	Ser-UAGA-Evo1
	2g	pED17x2	sfGFP-151-UAGA	pED14xS-3	Ser-UAGA-Evo2
	2g	pED17x2	sfGFP-151-UAGA	pED14xS-4	Ser-UAGA-Evo3
	2g	pED17x2	sfGFP-151-UAGA	pED14xR-WT	Arg-WT
	2g	pED17x2	sfGFP-151-UAGA	pED14xR-1	Arg-UAGA
	2g	pED17x2	sfGFP-151-UAGA	pED14xR-3	Arg-UAGA-Evo1
	2g	pED17x2	sfGFP-151-UAGA	pED14xR-4	Arg-UAGA-Evo2
	2g	pED17x2	sfGFP-151-UAGA	pED14xW-WT	Trp-WT
	2g	pED17x2	sfGFP-151-UAGA	pED14xW-1	Trp-UAGA
	2g	pED17x2	sfGFP-151-UAGA	pED14xW-3	Trp-UAGA-Evo1
	2g	pED17x2	sfGFP-151-UAGA	pED14xQ-WT	Gln-WT
	2g	pED17x2	sfGFP-151-UAGA	pED14xQ-1	Gln-UAGA
	2g	pED17x2	sfGFP-151-UAGA	pED14xQ-3	Gln-UAGA-Evo1
	2g	pED17x2	sfGFP-151-UAGA	pED14xQ-4	Gln-UAGA-Evo2
	2g	pED17x2	sfGFP-151-UAGA	pED14xY-WT	Tyr-WT
	2g	pED17x2	sfGFP-151-UAGA	pED14xY-1	Tyr-UAGA
	2g	pED17x2	sfGFP-151-UAGA	pED14xY-3	Tyr-UAGA-Evo1

## Sheet: Figure 3
Contents	Figure	Inducible tRNA expression plasmid	tRNA description
sfGFP/Evolved qtRNA combinations	2a	pED14xS-WT	Ser-WT
	2a	pED14xS-1	Ser-UAGA
	2a	pED14xS-11	Ser-UAGA-Evo1
	2a	pED14xS-3	Ser-UAGA-Evo2
	2a	pED14xS-4	Ser-UAGA-Evo3
	2a	pED14xW-1	Trp-UAGA	Negative control
	2b	pED14xR-WT	Arg-WT
	2b	pED14xR-1	Arg-UAGA
	2b	pED14xR-3	Arg-UAGA-Evo1
	2b	pED14xR-4	Arg-UAGA-Evo2
	2b	pED14xW-1	Trp-UAGA	Negative control
	2c	pED14xY-WT	Tyr-WT
	2c	pED14xY-1	Tyr-UAGA
	2c	pED14xY-3	Tyr-UAGA-Evo1
	2c	pED14xW-1	Trp-UAGA	Negative control

## Sheet: Figure 4
Contents	Figure
Evolved qtRNA crosstalk		Reporter plasmid	Reporter description	Description
	4a	pED1a61	LuxAB-358-guc (Val)	Positive control: LuxAB-358-Val (control for UAG.g)
	4a	pED1a62	LuxAB-358-auc (Ile)	Positive control: LuxAB-358-Ile (control for UAG.a)
	4a	pAB165c	wild-type LuxAB	Positive control: wild-type LuxAB (control for everything but UAG.g and UAG.a)
	4a	pED1a6	LuxAB-357-UAGA
	4a	pED1a68	luxAB-357-UAUA
	4a	pED1a39	luxAB-357-UACA
	4a	pED1a69	luxAB-357-UAAA
	4a	pED1a7	LuxAB-357-UAGG
	4a	pED1a53	LuxAB-357-UAGC
	4a	pED1a52	LuxAB-357-UAGU
	4a	pED1a59	LuxAB-357-UAG.a
	4a	pED1a60	LuxAB-357-UAG.u
	4a	pED1a54	LuxAB-357-UAG.c
	4a	pED1a58	LuxAB-357-UAG.g
		crossed with
		Inducible tRNA expression plasmid	tRNA description
	4a	pED14xR-3	Arg-UAGA-Evo1
	4a	pED14xQ-4	Gln-UAGA-Evo2
	4a	pED14xS-4	Ser-UAGA-Evo3
	4a	pED14xW-3	Trp-UAGA-Evo1
	4a	pED14xY-3	Tyr-UAGA-Evo1
Orthogonal ribosome characterization		Orthogonal ribosome plasmid	Description
	4b	pAB172k	RiboQ
		crossed with
		Orthogonal reporter plasmid	Reporter description
	4b	pGC029a	wild-type sfGFP
	4b	pGC029b	sfGFP-151-UAGA
		crossed with
		Inducible tRNA expression plasmid	tRNA description
	4b	pED14xR-WT	Arg-WT
	4b	pED14xR-3	Arg-UAGA-Evo1
	4b	pED14xQ-WT	Gln-WT
	4b	pED14xQ-4	Gln-UAGA-Evo2
	4b	pED14xS-WT	Ser-WT
	4b	pED14xS-4	Ser-UAGA-Evo3
	4b	pED14xW-WT	Trp-WT
	4b	pED14xW-3	Trp-UAGA-Evo1
	4b	pED14xY-WT	Tyr-WT
	4b	pED14xY-3	Tyr-UAGA-Evo1
Dual fluorescence protein reporter		Reporter plasmid	Reporter description
	4d	pAB225a	sfGFP-(wild-type linker)-mCherry
	4d	pAB225d	sfGFP-(UAGA linker)-mCherry
	4d	pAB225d2	sfGFP-(2x UAGA linker)-mCherry
	4d	pAB225d3	sfGFP-(3x UAGA linker)-mCherry
	4d	pAB225d4	sfGFP-(4x UAGA linker)-mCherry
	4d	pAB225d5	sfGFP-(5x UAGA linker)-mCherry
	4d	pAB225d6	sfGFP-(6x UAGA linker)-mCherry
		crossed with
		Inducible tRNA expression plasmid	tRNA description
	4d	pED14xR-WT	Arg-WT
	4d	pED14xR-1	Arg-UAGA
	4d	pED14xR-3	Arg-UAGA-Evo1
	4d	pED14xQ-WT	Gln-WT
	4d	pED14xQ-1	Gln-UAGA
	4d	pED14xQ-4	Gln-UAGA-Evo2
	4d	pED14xS-WT	Ser-WT
	4d	pED14xS-1	Ser-UAGA
	4d	pED14xS-4	Ser-UAGA-Evo3
	4d	pED14xW-WT	Trp-WT
	4d	pED14xW-1	Trp-UAGA
	4d	pED14xW-3	Trp-UAGA-Evo1
	4d	pED14xY-WT	Tyr-WT
	4d	pED14xY-1	Tyr-UAGA
	4d	pED14xY-3	Tyr-UAGA-Evo1

## Sheet: Figure 5
Contents	Figure
sfGFP Y151 variants/ engineered and evolved qtRNAs		Reporter plasmid	Reporter description
	5a	pED17x1	wild-type sfGFP
	5a	pED17x2	sfGFP-151-UAGA
	5a	pED17x3	sfGFP-151-GGGG
	5a	pED17x9	sfGFP-151-CGGU
	5a	pAB225h	sfGFP-151-AGGA
	5a	pAB225h2	sfGFP-151-ACCA
		crossed with
		Inducible tRNA expression plasmid	tRNA description
	5a	pED14xG-2	Gly-GGGG
	5a	pAB193h1	His-AGGA
	5a	pED3xT1	Thr-ACCA
	5a	pAB193e4	Glu-CGGU
	5a	pED14xR-3	Arg-UAGA-Evo1
	5a	pED14xQ-4	Gln-UAGA-Evo2
	5a	pED14xS-4	Ser-UAGA-Evo3
	5a	pED14xW-3	Trp-UAGA-Evo1
	5a	pED14xY-3	Tyr-UAGA-Evo1
Mutually orthogonal qtRNA plasmids		Inducible qtRNA expression plasmid	qtRNA description	Origin	Resistance Marker
	5b	pAB230h2	HisR-AGGA	p15A	Carbenicillin
	5b	pED14xG-2	Gly-GGGG	RK2	Spectinomycin
	5b	pAB230f5	Ser-UAGA-Evo3	CloDF13	Chloramphenicol
	5b	pGC026e2	Glu-CGGU	SC101 RepA[E93R]	Trimethoprim
LC-MS/MS analysis of qtRNAs translating cognate codons in sfGFP		Reporter plasmid	Reporter description	Inducible tRNA expression plasmid	tRNA description
	5c	pGC024j2	sfGFP(H148>AGGA)-6xHisTag	pAB193h1	qtRNAHisAGGA
	5c	pGC024j3	sfGFP(G174>GGGG)-6xHisTag	pED14xG-2	qtRNAGlyGGGG
	5c	pGC024j9	sfGFP(S202>UAGA)-6xHisTag	pED14xS-4	qtRNASerUAGA-Evo3
	5c	pGC024j5	sfGFP(E213>CGGU)-6xHisTag	pAB193e4	qtRNAGluCGGU
One quadruplet codon in sfGFP/ qtRNA plasmids		Reporter plasmid	Reporter description	Inducible tRNA expression plasmid	tRNA description
	5d	pED17x1	wild-type sfGFP
	5d	pGC024j2	sfGFP(H148>AGGA)-6xHisTag	pAB193h1	qtRNAHisAGGA
	5d	pGC024j3	sfGFP(G174>GGGG)-6xHisTag	pED14xG-2	qtRNAGlyGGGG
	5d	pGC024j9	sfGFP(S202>UAGA)-6xHisTag	pED14xS-4	qtRNASerUAGA-Evo3
	5d	pGC024j5	sfGFP(E213>CGGU)-6xHisTag	pAB193e4	qtRNAGluCGGU
Two quadruplet codon in sfGFP/ orthogonal qtRNA plasmids		Reporter plasmid	Reporter description	Inducible tRNA expression plasmid(s)	tRNA description(s)
	5e	pED17x1	wild-type sfGFP
	5e	pGC027l2	sfGFP(H148>AGGA, S202>UAGA)	pAB230h2	His-AGGA
				pAB230f5	Ser-UAGA-Evo3
	5e	pGC027l4	sfGFP(G174>GGGG, S202>UAGA)	pED14xG-2	Gly-GGGG
				pAB230f5	Ser-UAGA-Evo3
Three quadruplet codon in sfGFP/ orthogonal qtRNA plasmids		Reporter plasmid	Reporter description	Inducible tRNA expression plasmid(s)	tRNA description(s)
	5f	pED17x1	wild-type sfGFP
	5f	pGC027k1	sfGFP(H148>AGGA, G174>GGGG, S202>UAGA)	pED14xG-2	Gly-GGGG
				pAB230h2	His-AGGA
				pAB230f5	Ser-UAGA-Evo3
One quadruplet codon in sfGFP/ qtRNA scaffold		Reporter plasmid	Reporter description	Inducible tRNA expression plasmid	tRNA description
	5h	pED17x1	wild-type sfGFP
	5h	pGC024j2	sfGFP(H148>AGGA)	pAB240b	qtRNA scaffold 2 (Gly-GGGG, Ser-UAGA-Evo3, Glu-CGGU, His-AGGA)
	5h	pGC024j3	sfGFP(G174>GGGG)	pAB240b	qtRNA scaffold 2 (Gly-GGGG, Ser-UAGA-Evo3, Glu-CGGU, His-AGGA)
	5h	pGC024j9	sfGFP(S202>UAGA)	pAB240b	qtRNA scaffold 2 (Gly-GGGG, Ser-UAGA-Evo3, Glu-CGGU, His-AGGA)
	5h	pGC024j5	sfGFP(E213>CGGU)	pAB240b	qtRNA scaffold 2 (Gly-GGGG, Ser-UAGA-Evo3, Glu-CGGU, His-AGGA)
Two quadruplet codons in sfGFP/ qtRNA scaffold		Reporter plasmid	Reporter description	Inducible tRNA expression plasmid	tRNA description
	5i	pED17x1	wild-type sfGFP
	5i	pGC027l2	sfGFP(H148>AGGA, S202>UAGA)	pAB240b	qtRNA scaffold 2 (Gly-GGGG, Ser-UAGA-Evo3, Glu-CGGU, His-AGGA)
	5i	pGC027l3	sfGFP(H148>AGGA, E213>CGGU)	pAB240b	qtRNA scaffold 2 (Gly-GGGG, Ser-UAGA-Evo3, Glu-CGGU, His-AGGA)
	5i	pGC027l5	sfGFP(H148>AGGA, S202>UAGA)	pAB240b	qtRNA scaffold 2 (Gly-GGGG, Ser-UAGA-Evo3, Glu-CGGU, His-AGGA)
	5i	pGC027l4	sfGFP(G174>GGGG, S202>UAGA)	pAB240b	qtRNA scaffold 2 (Gly-GGGG, Ser-UAGA-Evo3, Glu-CGGU, His-AGGA)
	5i	pGC027l6	sfGFP(S202>UAGA, E213>CGGU)	pAB240b	qtRNA scaffold 2 (Gly-GGGG, Ser-UAGA-Evo3, Glu-CGGU, His-AGGA)
Three quadruplet codons in sfGFP/ qtRNA scaffold		Reporter plasmid	Reporter description	Inducible tRNA expression plasmid	tRNA description
	5j	pED17x1	wild-type sfGFP
	5j	pGC027k4	sfGFP(G174>GGGG, S202>UAGA, E213>CGGU)	pAB240b	qtRNA scaffold 2 (Gly-GGGG, Ser-UAGA-Evo3, Glu-CGGU, His-AGGA)
	5j	pGC027k3	sfGFP(H148>AGGA, S202>UAGA, E213>CGGU)	pAB240b	qtRNA scaffold 2 (Gly-GGGG, Ser-UAGA-Evo3, Glu-CGGU, His-AGGA)
	5j	pGC027k2	sfGFP(H148>AGGA, G174>GGGG, E213>CGGU)	pAB240b	qtRNA scaffold 2 (Gly-GGGG, Ser-UAGA-Evo3, Glu-CGGU, His-AGGA)
	5j	pGC027k1	sfGFP(H148>AGGA, G174>GGGG, S202>UAGA)	pAB240b	qtRNA scaffold 2 (Gly-GGGG, Ser-UAGA-Evo3, Glu-CGGU, His-AGGA)
Four quadruplet codons in sfGFP/ qtRNA scaffold		Reporter plasmid	Reporter description	Inducible tRNA expression plasmid	tRNA description
	5k	pED17x1	wild-type sfGFP
	5k	pGC027j1	sfGFP(H148>AGGA, G174>GGGG, S202>UAGA, E213>CGGU)	pAB240b	qtRNA scaffold 2 (Gly-GGGG, Ser-UAGA-Evo3, Glu-CGGU, His-AGGA)

## Sheet: SI Figures
Contents	Figure
luxAB mutants		Reporter plasmid	Reporter description
	SI 1a	pAB165c	wild-type luxAB (S357-TCG)
	SI 1a	pED1aG	luxAB-S357G
	SI 1a	pED1aP	luxAB-S357P
	SI 1a	pAB196b	luxAB-S357A
	SI 1a	pAB196c	luxAB-S357L
	SI 1a	pAB196d	luxAB-S357Q
	SI 1a	pAB196e	luxAB-S357G
	SI 1a	pAB196f	luxAB-S357V
	SI 1a	pAB196g	luxAB-S357K
	SI 1a	pAB196h	luxAB-S357P
	SI 1a	pAB196i	luxAB-S357T
	SI 1a	pAB196j	luxAB-S357C
	SI 1a	pAB196k	luxAB-S357D
	SI 1a	pAB196l	luxAB-S357E
	SI 1a	pAB196m	luxAB-S357F
	SI 1a	pAB196n	luxAB-S357H
	SI 1a	pAB196o	luxAB-S357I
	SI 1a	pAB196p	luxAB-S357M
	SI 1a	pAB196q	luxAB-S357N
	SI 1a	pAB196r	luxAB-S357R
	SI 1a	pAB196s	luxAB-S357W
	SI 1a	pAB196t	luxAB-S357Y
	SI 1a	pAB196u	luxAB-S357S (ACG high usage)
Inducible promoter	SI 1b	pED1b1	luxAB-164-TAGA
	SI 1b	pED9s1	pRHA (rhamnose inducible) SerU-TAGA-Evo1
	SI 1b	pED9s2	lacI (IPTG inducible) SerU-TAGA-Evo1
LC-MS/MS analysis of lacZ selection-derived hits		Reporter plasmid	Reporter description	Inducible tRNA expression plasmid	tRNA description
	SI 3a	pED17x13	sfGFP(Y151>GGGG)-6xHisTag	pED14xG-2	qtRNAGlyGGGG
	SI 3b	pAB225i	sfGFP(Y151>AGGA)-6xHisTag	pAB193h1	qtRNAHisAGGA
	SI 3c	pAB225h2	sfGFP(Y151>ACCA)-6xHisTag	pED3xT1	qtRNAThrACCA
	SI 3d	pED17x19	sfGFP(Y151>CGGU)-6xHisTag	pAB193e4	qtRNAGluCGGU
	SI 3e	pED17x11	sfGFP(Y151>UAGA)-6xHisTag	pED14xY-1	qtRNATyrUAGA
Benchmarking selection phage		Accessory plasmid	Description
	SI 4	pED7x0	wild-type RepA; pIII-(P29>UAGA)
	SI 4	pED7x10	RepA[E93K]; pIII-(P29>UAGA)
	SI 4	pED7a	wild-type RepA; pIII-(P29>UAGA)+(S34>UAGA)
	SI 4	pED7x124	RepA[E93K]; pIII-(P29>UAGA)+(S34>UAGA)
	SI 4	pED7x26	wild-type RepA; pIII-(S16>UAGA)+(P29>UAGA)+(S34>UAGA)
	SI 4	pED7x29	RepA[E93K]; pIII-(S16>UAGA)+(P29>UAGA)+(S34>UAGA)
	SI 4	pED7x27	wild-type RepA; pIII-(S16>UAGA)+(P29>UAGA)+(S34>UAGA)+(S210>UAGA)
	SI 4	pED7x30	RepA[E93K]; pIII-(S16>UAGA)+(P29>UAGA)+(S34>UAGA)+(S210>UAGA)
Engineered and evolved qtRNAs assayed in RF1 knockout strain		Inducible tRNA expression plasmid	tRNA description	Reporter plasmid	Reporter description
	SI 5a			pED17x1	wild-type sfGFP
	SI 5a	pED14xR-WT	Arg-WT	pED17x2	sfGFP-151-UAGA
	SI 5a	pED14xR-1	Arg-UAGA	pED17x2	sfGFP-151-UAGA
	SI 5a	pED14xR-3	Arg-UAGA-Evo1	pED17x2	sfGFP-151-UAGA
	SI 5a	pED14xQ-WT	Gln-WT	pED17x2	sfGFP-151-UAGA
	SI 5a	pED14xQ-1	Gln-UAGA	pED17x2	sfGFP-151-UAGA
	SI 5a	pED14xQ-4	Gln-UAGA-Evo2	pED17x2	sfGFP-151-UAGA
	SI 5a	pED14xS-WT	Ser-WT	pED17x2	sfGFP-151-UAGA
	SI 5a	pED14xS-1	Ser-UAGA	pED17x2	sfGFP-151-UAGA
	SI 5a	pED14xS-4	Ser-UAGA-Evo3	pED17x2	sfGFP-151-UAGA
	SI 5a	pED14xW-WT	Trp-WT	pED17x2	sfGFP-151-UAGA
	SI 5a	pED14xW-1	Trp-UAGA	pED17x2	sfGFP-151-UAGA
	SI 5a	pED14xW-3	Trp-UAGA-Evo1	pED17x2	sfGFP-151-UAGA
	SI 5a	pED14xY-WT	Tyr-WT	pED17x2	sfGFP-151-UAGA
	SI 5a	pED14xY-1	Tyr-UAGA	pED17x2	sfGFP-151-UAGA
	SI 5a	pED14xY-3	Tyr-UAGA-Evo1	pED17x2	sfGFP-151-UAGA
		Inducible tRNA expression plasmid	tRNA description	Reporter plasmid	Reporter description
				pED17x1	wild-type sfGFP
	SI 5b	pED14xA-1	Ala-UAGA	pED17x2	sfGFP-151-UAGA
	SI 5b	pED14xC-1	Cys-UAGA	pED17x2	sfGFP-151-UAGA
	SI 5b	pED14xD-1	Asp-UAGA	pED17x2	sfGFP-151-UAGA
	SI 5b	pED14xE-1	Glu-UAGA	pED17x2	sfGFP-151-UAGA
	SI 5b	pED14xF-1	Phe-UAGA	pED17x2	sfGFP-151-UAGA
	SI 5b	pED14xG-1	Gly-UAGA	pED17x2	sfGFP-151-UAGA
	SI 5b	pED14xH-1	His-UAGA	pED17x2	sfGFP-151-UAGA
	SI 5b	pED14xI-1	Ile-UAGA	pED17x2	sfGFP-151-UAGA
	SI 5b	pED14xK-1	Lys-UAGA	pED17x2	sfGFP-151-UAGA
	SI 5b	pED14xL-1	Leu-UAGA	pED17x2	sfGFP-151-UAGA
	SI 5b	pED14xM-1	fMet-UAGA	pED17x2	sfGFP-151-UAGA
	SI 5b	pED14xM2-1	Met-UAGA	pED17x2	sfGFP-151-UAGA
	SI 5b	pED14xN-1	Asn-UAGA	pED17x2	sfGFP-151-UAGA
	SI 5b	pED14xP-1	Pro-UAGA	pED17x2	sfGFP-151-UAGA
	SI 5b	pED14xQ-1	Gln-UAGA	pED17x2	sfGFP-151-UAGA
	SI 5b	pED14xR-1	Arg-UAGA	pED17x2	sfGFP-151-UAGA
	SI 5b	pED14xS-1	Ser-UAGA	pED17x2	sfGFP-151-UAGA
	SI 5b	pED14xT-1	Thr-UAGA	pED17x2	sfGFP-151-UAGA
	SI 5b	pED14xV-1	Val-UAGA	pED17x2	sfGFP-151-UAGA
	SI 5b	pED14xW-1	Trp-UAGA	pED17x2	sfGFP-151-UAGA
	SI 5b	pED14xY-1	Tyr-UAGA	pED17x2	sfGFP-151-UAGA
Evolved and engineered qtRNAs		Inducible qtRNA expression plasmid	qtRNA description
	SI 6a	pED14xR-1	Arg-UAGA
	SI 6a	pED14xR-3	Arg-UAGA-Evo1
	SI 6b	pED14xQ-1	Gln-UAGA
	SI 6b	pED14xQ-4	Gln-UAGA-Evo2
	SI 6c	pED14xS-1	Ser-UAGA
	SI 6c	pED14xS-4	Ser-UAGA-Evo3
	SI 6d	pED14xW-1	Trp-UAGA
	SI 6d	pED14xW-3	Trp-UAGA-Evo1
	SI 6e	pED14xY-1	Tyr-UAGA
	SI 6e	pED14xY-3	Tyr-UAGA-Evo1
LC-MS/MS analysis of engineered and evolved UAGA qtRNAs		Reporter plasmid	Reporter description	Inducible tRNA expression plasmid	tRNA description
	SI 7a	pED17x11	sfGFP(151>UAGA)-6xHisTag	pED14xR-1	qtRNAArgUAGA
	SI 7b	pED17x11	sfGFP(151>UAGA)-6xHisTag	pED14xR-3	qtRNAArgUAGA-Evo1
	SI 7c	pED17x11	sfGFP(151>UAGA)-6xHisTag	pED14xR-4	qtRNAArgUAGA-Evo2
	SI 7d	pED17x11	sfGFP(151>UAGA)-6xHisTag	pED14xQ-1	qtRNAGlnUAGA
	SI 7e	pED17x11	sfGFP(151>UAGA)-6xHisTag	pED14xQ-3	qtRNAGlnUAGA-Evo1
	SI 7f	pED17x11	sfGFP(151>UAGA)-6xHisTag	pED14xQ-4	qtRNAGlnUAGA-Evo2
	SI 7g	pED17x11	sfGFP(151>UAGA)-6xHisTag	pED14xS-1	qtRNASerUAGA
	SI 7h	pED17x11	sfGFP(151>UAGA)-6xHisTag	pED14xS-11	qtRNASerUAGA-Evo1
	SI 7i	pED17x11	sfGFP(151>UAGA)-6xHisTag	pED14xS-3	qtRNASerUAGA-Evo2
	SI 7j	pED17x11	sfGFP(151>UAGA)-6xHisTag	pED14xS-4	qtRNASerUAGA-Evo3
	SI 7k	pED17x11	sfGFP(151>UAGA)-6xHisTag	pED14xW-1	qtRNATrpUAGA
	SI 7l	pED17x11	sfGFP(151>UAGA)-6xHisTag	pED14xW-3	qtRNATrpUAGA-Evo1
	SI 7m	pED17x11	sfGFP(151>UAGA)-6xHisTag	pED14xY-1	qtRNATyrUAGA
	SI 7n	pED17x11	sfGFP(151>UAGA)-6xHisTag	pED14xY-3	qtRNATyrUAGA-Evo1
Evolved qtRNA crosstalk		Reporter plasmid	Reporter description	Description
	SI 8	pED1a61	LuxAB-358-guc (Val)	Positive control: LuxAB-358-Val (control for UAG.g)
	SI 8	pED1a62	LuxAB-358-auc (Ile)	Positive control: LuxAB-358-Ile (control for UAG.a)
	SI 8	pAB165c	wild-type LuxAB	Positive control: wild-type LuxAB (control for everything but UAG.g and UAG.a)
	SI 8	pED1a6	LuxAB-357-UAGA
	SI 8	pED1a68	luxAB-357-UAUA
	SI 8	pED1a39	luxAB-357-UACA
	SI 8	pED1a69	luxAB-357-UAAA
	SI 8	pED1a7	LuxAB-357-UAGG
	SI 8	pED1a53	LuxAB-357-UAGC
	SI 8	pED1a52	LuxAB-357-UAGU
	SI 8	pED1a59	LuxAB-357-UAG.a
	SI 8	pED1a60	LuxAB-357-UAG.u
	SI 8	pED1a54	LuxAB-357-UAG.c
	SI 8	pED1a58	LuxAB-357-UAG.g
		crossed with
		Inducible tRNA expression plasmid	tRNA description
	SI 8	pED14xR-3	Arg-UAGA-Evo1
	SI 8	pED14xQ-4	Gln-UAGA-Evo2
	SI 8	pED14xS-4	Ser-UAGA-Evo3
	SI 8	pED14xW-3	Trp-UAGA-Evo1
	SI 8	pED14xY-3	Tyr-UAGA-Evo1
Endogenous ribosome		Endogenous ribosome reporter plasmid	Reporter description
	SI 9a	pED1a1	luxAB-S357-UAGA
	SI 9a	pED1b1	luxAB-S161-UAGA
	SI 9a	pED1c1	luxAB-(S161-UAGA)+(S357-UAGA)
		crossed with
		Constitutive qtRNA expression plasmid	tRNA description
	SI 9a	pED3i	Ser-WT
	SI 9a	pED3e	Ser-UAGA-Evo1
Orthogonal ribosome		Ribosome reporter plasmid	Reporter description
	SI 9b	pSB2e	Orthogonal Ribosome
		crossed with
		Orthogonal ribosome reporter plasmid	Reporter description
	SI 9b	pED1a1O	ORBS luxAB-S357-UAGA
	SI 9b	pED1b1O	ORBS luxAB-S161-UAGA
	SI 9b	pED1c1O	ORBS luxAB-(S161-UAGA)+(S357-UAGA)
		crossed with
		Constitutive qtRNA expression plasmid	tRNA description
	SI 9b	pED3i	Ser-WT
	SI 9b	pED3e	Ser-UAGA-Evo1
RiboQ		Ribosome reporter plasmid	Reporter description
	SI 9c	pED8	Orthogonal RiboQ
		crossed with
		Orthogonal RiboQ reporter plasmid	Reporter description
	SI 9c	pED1a1O	ORBS luxAB-S357-UAGA
	SI 9c	pED1b1O	ORBS luxAB-S161-UAGA
	SI 9b	pED1c1O	ORBS luxAB-(S161-UAGA)+(S357-UAGA)
		crossed with
		Constitutive qtRNA expression plasmid	tRNA description
	SI 9c	pED3i	Ser-WT
	SI 9c	pED3e	Ser-UAGA-Evo1
LC-MS/MS analysis of evolved UAGA qtRNAs translating a linker containing adjacent UAGA codons		Reporter plasmid	Reporter description	Inducible tRNA expression plasmid	tRNA description
	SI 10a	pGC021b6	sfGFP-(6xUAGA-linker)-mCherry-6xHisTag	pED14xS-4	qtRNASerUAGA-Evo3
	SI 10b	pGC021b6	sfGFP-(6xUAGA-linker)-mCherry-6xHisTag	pED14xY-3	qtRNATyrUAGA-Evo1
	SI 10c	pGC021b5	sfGFP-(5xUAGA-linker)-mCherry-6xHisTag	pED14xQ-4	qtRNAGlnUAGA-Evo2
LC-MS/MS analysis of qtRNAs translating cognate codons at positions throughout sfGFP		Reporter plasmid	Reporter description	Inducible tRNA expression plasmid	tRNA description
	SI 11a	pGC024j2	sfGFP(H148>AGGA)-6xHisTag	pAB193h1	qtRNAHisAGGA
	SI 11b	pGC024j3	sfGFP(G174>GGGG)-6xHisTag	pED14xG-2	qtRNAGlyGGGG
	SI 11c	pGC024j9	sfGFP(S202>UAGA)-6xHisTag	pED14xS-4	qtRNASerUAGA-Evo3
	SI 11d	pGC024j5	sfGFP(E213>CGGU)-6xHisTag	pAB193e4	qtRNAGluCGGU
Influence of plasmid copy number on qtRNA decoding efficiencies		Reporter plasmid	Reporter description
	SI 12	pAB225a	wild-type sfGFP
	SI 12	pAB225k4	sfGFP(T50>ACCA)
	SI 12	pAB225k3	sfGFP(H139>AGGA)
	SI 12	pAB225k	sfGFP(E115>CGGU)
	SI 12	pAB225k5	sfGFP(S99>UAGA)
	SI 12	pAB225j5	sfGFP(Y151>UAGA)
		crossed with
		Inducible qtRNA expression plasmid	qtRNA description	Origin	Resistance Marker
	SI 12	pED3xT1	Thr-ACCA	RK2	Spectinomycin
	SI 12	pAB230f	Thr-ACCA	CloDF13	Chloramphenicol
	SI 12	pAB230g	Thr-ACCA	ColA	Trimethoprim
	SI 12	pAB230h	Thr-ACCA	p15A	Carbenicillin
	SI 12	pAB193h1	His-AGGA	RK2	Spectinomycin
	SI 12	pAB230f2	His-AGGA	CloDF13	Chloramphenicol
	SI 12	pAB230g2	His-AGGA	ColA	Trimethoprim
	SI 12	pAB230h2	His-AGGA	p15A	Carbenicillin
	SI 12	pAB193e4	Glu-CGGU	RK2	Spectinomycin
	SI 12	pAB230f3	Glu-CGGU	CloDF13	Chloramphenicol
	SI 12	pAB230g3	Glu-CGGU	ColA	Trimethoprim
	SI 12	pAB230h3	Glu-CGGU	p15A	Carbenicillin
	SI 12	pED14xS-4	Ser-UAGA-Evo3	RK2	Spectinomycin
	SI 12	pAB230f5	Ser-UAGA-Evo3	CloDF13	Chloramphenicol
	SI 12	pAB230g5	Ser-UAGA-Evo3	ColA	Trimethoprim
	SI 12	pAB230h5	Ser-UAGA-Evo3	p15A	Carbenicillin
	SI 12	pED14xY-3	Tyr-UAGA-Evo1	RK2	Spectinomycin
	SI 12	pAB230f6	Tyr-UAGA-Evo1	CloDF13	Chloramphenicol
	SI 12	pAB230g6	Tyr-UAGA-Evo1	ColA	Trimethoprim
	SI 12	pAB230h6	Tyr-UAGA-Evo1	p15A	Carbenicillin
Multicistronic qtRNA scaffold-based suppression		Reporter plasmid	Reporter description
	SI 13	pED17x1	wild-type sfGFP
	SI 13	pED17x3	sfGFP-151-GGGG
	SI 13	pED17x2	sfGFP-151-UAGA
	SI 13	pED17x9	sfGFP-151-CGGU
	SI 13	pAB225h	sfGFP-151-AGGA
		crossed with
		Inducible qtRNA expression plasmid	qtRNA description
	SI 13	pAB240a	qtRNA scaffold 1
	SI 13	pAB240b	qtRNA scaffold 2
	SI 13	pAB240c	qtRNA scaffold 3
	SI 13	pAB240d	qtRNA scaffold 4
	SI 13	pAB240e	qtRNA scaffold 5
	SI 13	pAB240f	qtRNA scaffold 6
LC-MS/MS analysis of qtRNA scaffolds translating three cognate codons at positions throughout sfGFP		Reporter plasmid	Reporter description	Inducible tRNA expression plasmid	tRNA description
	SI 14a	pGC027k1	sfGFP(H148>AGGA, G174>GGGG, S202>UAGA)-6xHisTag	pAB240b	qtRNA scaffold 2 (Gly-GGGG, Ser-UAGA-Evo3, Glu-CGGU, His-AGGA)
	SI 14b	pGC027k2	sfGFP(H148>AGGA, G174>GGGG, E213>CGGU)-6xHisTag	pAB240b	qtRNA scaffold 2 (Gly-GGGG, Ser-UAGA-Evo3, Glu-CGGU, His-AGGA)
	SI 14c	pGC027k3	qtRNA scaffold 2 (Gly-GGGG, Ser-UAGA-Evo3, Glu-CGGU, His-AGGA)-6xHis-Tag	pAB240b	qtRNA scaffold 2 (Gly-GGGG, Ser-UAGA-Evo3, Glu-CGGU, His-AGGA)
	SI 14d	pGC027k4	sfGFP(G174>GGGG, S202>UAGA, E213>CGGU)	pAB240b	qtRNA scaffold 2 (Gly-GGGG, Ser-UAGA-Evo3, Glu-CGGU, His-AGGA)
Amino acid incorpration analysis of qtRNA scaffolds translating three cognate codons at positions throughout sfGFP		Reporter plasmid	Reporter description	Inducible tRNA expression plasmid	tRNA description
	SI 15a	pGC027k1	sfGFP(H148>AGGA, G174>GGGG, S202>UAGA)-6xHisTag	pAB240b	qtRNA scaffold 2 (Gly-GGGG, Ser-UAGA-Evo3, Glu-CGGU, His-AGGA)
	SI 15b	pGC027k2	sfGFP(H148>AGGA, G174>GGGG, E213>CGGU)-6xHisTag	pAB240b	qtRNA scaffold 2 (Gly-GGGG, Ser-UAGA-Evo3, Glu-CGGU, His-AGGA)
	SI 15c	pGC027k3	qtRNA scaffold 2 (Gly-GGGG, Ser-UAGA-Evo3, Glu-CGGU, His-AGGA)-6xHis-Tag	pAB240b	qtRNA scaffold 2 (Gly-GGGG, Ser-UAGA-Evo3, Glu-CGGU, His-AGGA)
	SI 15d	pGC027k4	sfGFP(G174>GGGG, S202>UAGA, E213>CGGU)	pAB240b	qtRNA scaffold 2 (Gly-GGGG, Ser-UAGA-Evo3, Glu-CGGU, His-AGGA)
LC-MS/MS analysis of qtRNA scaffold translating four quadruplet codons		Reporter plasmid	Reporter description	Inducible tRNA expression plasmid	tRNA description
	SI 16	pGC027j1	sfGFP(H148>AGGA, G174>GGGG, S202>UAGA, E213>CGGU)	pAB240b	qtRNA scaffold 2 (Gly-GGGG, Ser-UAGA-Evo3, Glu-CGGU, His-AGGA)
Amino acid incorporation analysis of qtRNA scaffold translating four quadruplet codons		Reporter plasmid	Reporter description	Inducible tRNA expression plasmid	tRNA description
	SI 17	pGC027j1	sfGFP(H148>AGGA, G174>GGGG, S202>UAGA, E213>CGGU)	pAB240b	qtRNA scaffold 2 (Gly-GGGG, Ser-UAGA-Evo3, Glu-CGGU, His-AGGA)

## Sheet: SI Tables
Contents	Table
Native E. coli tRNA scaffolds		Inducible tRNA expression plasmid	tRNA description
	SI 2	pED14xA-WT	wild-type tRNAAlaGCC
	SI 2	pED14xC-WT	wild-type tRNACysUGC
	SI 2	pED14xD-WT	wild-type tRNAAspGAC
	SI 2	pED14xE-WT	wild-type tRNAGluGAA
	SI 2	pED14xF-WT	wild-type tRNAPheAAC
	SI 2	pED14xG-WT	wild-type tRNAGlyGGG
	SI 2	pED14xH-WT	wild-type tRNAHisCAC
	SI 2	pED14xI-WT	wild-type tRNAIleAUC
	SI 2	pED14xK-WT	wild-type tRNALysAAA
	SI 2	pED14xL-WT	wild-type tRNALeuUUA
	SI 2	pED14xM-WT	wild-type tRNAfMetAUG
	SI 2	pED14xM2-WT	wild-type tRNAMetAUG
	SI 2	pED14xN-WT	wild-type tRNAAsnAAC
	SI 2	pED14xP-WT	wild-type tRNAProCCG
	SI 2	pED14xQ-WT	wild-type tRNAGlnCAG
	SI 2	pED14xQ-WT	wild-type tRNAGlnCAG
	SI 2	pED14xR-WT	wild-type tRNAArgCGU
	SI 2	pED14xS-WT	wild-type tRNASerUCG
	SI 2	pED14xT-WT	wild-type tRNAThrACC
	SI 2	pED14xV-WT	wild-type tRNAValGUC
	SI 2	pED14xW-WT	wild-type tRNATrpUUG
	SI 2	pED14xY-WT	wild-type tRNATyrGUA
Doubling time analysis		Inducible tRNA expression plasmid	tRNA description
	SI 3	pED14xA-WT	wild-type tRNAAlaGCC
	SI 3	pED14xA-1	qtRNAAlaUAGA
	SI 3	pED14xR-WT	wild-type tRNAArgCGU
	SI 3	pED14xR-1	qtRNAArgUAGA
	SI 3	pED14xR-3	qtRNAArgUAGA-Evo1
	SI 3	pED14xR-4	qtRNAArgUAGA-Evo2
	SI 3	pED14xN-WT	wild-type tRNAAsnAAC
	SI 3	pED14xN-1	qtRNAAsnUAGA
	SI 3	pED14xD-WT	wild-type tRNAAspGAC
	SI 3	pED14xD-1	qtRNAAspUAGA
	SI 3	pED14xC-WT	wild-type tRNACysUGC
	SI 3	pED14xC-1	qtRNACysUAGA
	SI 3	pED14xQ-WT	wild-type tRNAGlnCAG
	SI 3	pED14xQ-1	qtRNAGlnUAGA
	SI 3	pED14xQ-3	qtRNAGlnUAGA-Evo1
	SI 3	pED14xQ-4	qtRNAGlnUAGA-Evo2
	SI 3	pED14xE-WT	wild-type tRNAGluGAA
	SI 3	pED14xE-1	qtRNAGluUAGA
	SI 3	pED14xG-WT	wild-type tRNAGlyGGG
	SI 3	pED14xG-1	qtRNAGlyUAGA
	SI 3	pED14xH-WT	wild-type tRNAHisCAC
	SI 3	pED14xH-1	qtRNAHisUAGA
	SI 3	pED14xI-WT	wild-type tRNAIleAUC
	SI 3	pED14xI-1	qtRNAIleUAGA
	SI 3	pED14xL-WT	wild-type tRNALeuUUA
	SI 3	pED14xL-1	qtRNALeuUAGA
	SI 3	pED14xK-WT	wild-type tRNALysAAA
	SI 3	pED14xK-1	qtRNALysUAGA
	SI 3	pED14xM-WT	wild-type tRNAfMetAUG
	SI 3	pED14xM-1	qtRNAfMetUAGA
	SI 3	pED14xM2-WT	wild-type tRNAMetAUG
	SI 3	pED14xM2-1	qtRNAMetUAGA
	SI 3	pED14xF-WT	wild-type tRNAPheAAC
	SI 3	pED14xF-1	qtRNAPheUAGA
	SI 3	pED14xP-WT	wild-type tRNAProCCG
	SI 3	pED14xP-1	qtRNAProUAGA
	SI 3	pED14xS-WT	wild-type tRNASerUCG
	SI 3	pED14xS-1	qtRNASerUAGA
	SI 3	pED03xS1	qtRNASerUAGA-Evo1
	SI 3	pED14xS-3	qtRNASerUAGA-Evo2
	SI 3	pED14xS-4	qtRNASerUAGA-Evo3
	SI 3	pED14xT-WT	wild-type tRNAThrACC
	SI 3	pED14xT-1	qtRNAThrUAGA
	SI 3	pED14xW-WT	wild-type tRNATrpUUG
	SI 3	pED14xW-1	qtRNATrpUAGA
	SI 3	pED14xW-3	qtRNATrpUAGA-Evo1
	SI 3	pED14xY-WT	wild-type tRNATyrGUA
	SI 3	pED14xY-1	qtRNATyrUAGA
	SI 3	pED14xY-3	qtRNATyrUAGA-Evo1
	SI 3	pED14xV-WT	wild-type tRNAValGUC
	SI 3	pED14xV-1	qtRNAValUAGA
sfGFP/Evolved qtRNA combinations	SI 4	pED17x11	sfGFP-(Y151>UAGA)-6xHisTag	pED14xS-1	Ser-UAGA
	SI 4	pED17x11	sfGFP-(Y151>UAGA)-6xHisTag	pED14xS-11	Ser-UAGA-Evo1
	SI 4	pED17x11	sfGFP-(Y151>UAGA)-6xHisTag	pED14xS-3	Ser-UAGA-Evo2
	SI 4	pED17x11	sfGFP-(Y151>UAGA)-6xHisTag	pED14xS-4	Ser-UAGA-Evo3
	SI 4	pED17x11	sfGFP-(Y151>UAGA)-6xHisTag	pED14xR-1	Arg-UAGA
	SI 4	pED17x11	sfGFP-(Y151>UAGA)-6xHisTag	pED14xR-3	Arg-UAGA-Evo1
	SI 4	pED17x11	sfGFP-(Y151>UAGA)-6xHisTag	pED14xR-4	Arg-UAGA-Evo2
	SI 4	pED17x11	sfGFP-(Y151>UAGA)-6xHisTag	pED14xW-1	Trp-UAGA
	SI 4	pED17x11	sfGFP-(Y151>UAGA)-6xHisTag	pED14xW-3	Trp-UAGA-Evo1
	SI 4	pED17x11	sfGFP-(Y151>UAGA)-6xHisTag	pED14xQ-1	Gln-UAGA
	SI 4	pED17x11	sfGFP-(Y151>UAGA)-6xHisTag	pED14xQ-3	Gln-UAGA-Evo1
	SI 4	pED17x11	sfGFP-(Y151>UAGA)-6xHisTag	pED14xQ-4	Gln-UAGA-Evo2
	SI 4	pED17x11	sfGFP-(Y151>UAGA)-6xHisTag	pED14xY-1	Tyr-UAGA
	SI 4	pED17x11	sfGFP-(Y151>UAGA)-6xHisTag	pED14xY-3	Tyr-UAGA-Evo1
Doubling time analysis		Inducible qtRNA expression plasmid	qtRNA description	Origin	Resistance Marker
	SI 5	pAB230h2	HisR-AGGA	p15A	Carbenicillin
	SI 5	pED14xG-2	Gly-GGGG	RK2	Spectinomycin
	SI 5	pAB230f5	Ser-UAGA-Evo3	CloDF13	Chloramphenicol
	SI 5	pGC026e2	Glu-CGGU	SC101 RepA[E93R]	Trimethoprim
	SI 5	pAB240b	Gly-GGGG, Ser-UAGA-Evo3, Glu-CGGU, His-AGGA	RK2	Spectinomycin
qtRNA scaffolds		Inducible qtRNA expression plasmid	qtRNA description
	SI 7	pAB240a	qtRNA scaffold 1 (Gly-GGGG, Ser-UAGA-Evo3, Glu-CGGU, His-AGGA)
	SI 7	pAB240b	qtRNA scaffold 2 (Gly-GGGG, Ser-UAGA-Evo3, Glu-CGGU, His-AGGA)
	SI 7	pAB240c	qtRNA scaffold 3 (Gly-GGGG, Ser-UAGA-Evo3, Glu-CGGU, His-AGGA)
	SI 7	pAB240d	qtRNA scaffold 4 (Gly-GGGG, Ser-UAGA-Evo3, Glu-CGGU, His-AGGA)
	SI 7	pAB240e	qtRNA scaffold 5 (Gly-GGGG, Ser-UAGA-Evo3, Glu-CGGU, His-AGGA)
	SI 7	pAB240f	qtRNA scaffold 6 (Gly-GGGG, Ser-UAGA-Evo3, Glu-CGGU, His-AGGA)

## Sheet: Materials
	Company	Catalog no.	Notes
Cloning
Mach1 Competent E coli	Thermo Fisher Scientific	C862003
Turbo Competent E coli	New England BioLabs	C2984H
NEB 5-alpha Competent E coli	New England BioLabs	C2988J
NEB 10-beta Competent E coli	New England BioLabs	C3019H
Illustra TempliPhi 100 Amplification Kit	GE Healthcare Life Sciences	89131-612
Phusion U GreenHotStart DNA Poly (Box)	Thermofisher	F556L	Standard cloning polymerase
Phusion Hotstart Flex	New England BioLabs	M0535S	For Blunt end ligation
dNTP Mix, natural (10mM), 4mL	New England BioLabs	N0447L
ET SSB	VWR	101417-992	PCR addative
Dpnl-5000 units/pack	New England BioLabs	R0176L	For USER cloning
Enzyme, USER, 250Units (250ul/tu)	New England BioLabs	M5505L	For USER cloning
PCR purification	Qiagen	28106	For PCR purification
Blunt/TA Ligase Master Mix	New England BioLabs	M0367L	For Blunt end ligation
Chemicals & Media
2XYT media powder	United States Biologicals	T9200
Agar, Bacteriological; 10 KG	United States Biologicals	A0930
L-Arabinose; 5 kg	GoldBio	A-300-5	MP inducer
IPTG	GoldBio	I2481C5	Inducer
DRM autoclaved component: Harvard Custom Media A	United States Biologicals	CS050H-001	Autoclaved componenet of DRM
DRM non-autoclaved component: Harvard Custom Media C	United States Biologicals	CS050H-003	Filtered component of DRM
GFP purification
Ni-NTA Spin Columns	Qiagen	31014
Protein gels: NuPAGE™ 12% Bis-Tris Protein Gels, 1.0 mm, 12-well	Thermofisher	NP0342PK2
Assorted laboratory supplies
96-well PCR plates (half skirt), Greiner Bio, pack of 10	VWR	652290	For PCR, 96-well phage filtration
2mL screw cap tubes (VWR), case 5000	VWR	10025-756	Recommended for phage storage
VWR® Aluminum Foils for 96-Well Plates	VWR	60941-126
Porous sealign film: VWR® Rayon Films for Biological Cultures	VWR	60941-084
2mL deep 96-well plate	Thomas scientific	1149J23
Filters for M13 bacteriophage
mdi 0.22μm filter columns for phage purification	Thomas Scientific	1166U41	For filtering up to 500uL of phage supernatent
96-well 0.22μm filter plate for phage purification	Corning	3505	For filtering up to 150uL of phage supernatent in each well of a 96-well plate
Steriflip 50mL spin filter unit for for phage purification	Sigma Aldrich	Z380660	For filtering up to 50mL of phage supernatent
Plaque assays
Bluo-Gal, 10g	Goldbio	B-673-10	Improves plaque contrast when plaquing in S2060-based strains (which contain PSP-lacZ)
DMF (NN dimethyl formamide)	Sigma Aldrich	270547-100ML	Use to dissolve Bluo-Gal
X-plates	VWR	25384308	Manual plaque assays
PACE supplies
Plate reader plate, 96w Black clear Costar	Fisher Scientific	07-200-567
1 mL syringe (green), pack of 100	VWR	53548-001
50(60)mL syringe, pack of 30	VWR	80076-428
Male Luer for Tubing
1/16" with lock ring, hose barb, PP**, 25/pk	Cole-Parmer	EW-45518-00
1/16" with lock ring, hose barb, PVDF, 25/pk	Cole-Parmer	WU-45513-00
3/32" with lock ring, hose barb, PP**, 25/pk	Cole-Parmer	EW-45518-02
3/32" with lock ring, hose barb, PVDF, 25/pk	Cole-Parmer	WU-45513-02
1/8" with lock ring, hose barb, PVDF, 25/pk	Cole-Parmer	EW-45513-04 or WU-45513-04
1/4" hose barb adapter with lock ring, nylon, 25/pk	Cole-Parmer	EW-45505-19
Female Luer for Tubing
1/16" hose barb adapter, PP**, 25/pk	Cole-Parmer	EW-45508-00
1/16" hose barb adapter, PVDF, 25/pk	Cole-Parmer	WU-45512-00
3/32" hose barb, smooth bore, PP**, 25/pk	Cole-Parmer	EW-45508-52
3/32" hose barb adapter, PVDF, 25/pk	Cole-Parmer	WU-45512-02 or WU-45512-14
1/8" hose barb, smooth bore, PP**, 25/pk	Cole-Parmer	EW-45508-54
1/8" hose barb adapter, PVDF, 25/pk	Cole-Parmer	WU-45512-04
T/Y Connections
T-connector, PP**, 1/16", 10/pk	Cole-Parmer	EW-40624-30
Tee, PP**, 3/32", 25/pk	Cole-Parmer	EW-40624-28
Tee, PP**, 1/8", 25/pk	Cole-Parmer	EW-40623-66
Luer adapter Tee, female x female x female, PP**, 25/pk	Cole-Parmer	EW-45508-56
Barbed-Y connector, PP**, 1/16", 100/pk	Cole-Parmer	EW-40727-41
Barbed-Y connector, PP**, 3/32", 10/pk	Cole-Parmer	EW-40726-42
Barbed-Y connector, PP**, 1/8", 100/pk	Cole-Parmer	EW-40726-43
Luer Plug/Caps
Female Luer Cap, PVDF, 25/pk	Cole-Parmer	EW-45512-28
Male Luer Lock Plug, PVDF, 25/pk	Cole-Parmer	EW-45513-56
Tubing
Microbore 2-stop, silicone (platinum cured); 0.89 mm ID, 6/pk	Cole-Parmer	EW-06421-26
Microbore 2-stop, silicone (platinum cured); 1.42 mm ID, 6/pk	Cole-Parmer	EW-06421-34
Microbore 2-stop, silicone (platinum cured); 2.06 mm ID, 6/pk	Cole-Parmer	EW-06421-42
Microbore 2-stop, silicone (platinum cured); 2.79 mm ID, 6/pk	Cole-Parmer	EW-06421-48
Masterflex 2-stop, Tygon, L/S 13, 8/pk	Cole-Parmer	EW-06447-13
Masterflex 2-stop, Tygon, L/S 14, 8/pk	Cole-Parmer	WU-06447-14
Masterflex 2-stop, Tygon, L/S 16, 8/pk	Cole-Parmer	WU-06447-16
Masterflex Tygon E-Lab (E-3603) Pump Tubing, L/S 14, 50 ft.	Cole-Parmer	EW-06509-14
VWR® Clear, Flexible PVC Tubing	VWR	89068-526
Masterflex PharMed BPT Tubing, L/S 16, 25 ft.	Cole-Parmer	EW-06508-16
Needles			Length
BD Blunt Fill, Luer, 18-gauge, 100/pk	VWR (BD)	BD305180	1.5 inch
Air-Tite Veterinary Needle, Luer, 16-gauge, 100/pk	VWR (AirTite)	89219-278	4 inch
Air-Tite Veterinary Needle, Luer, 16-gauge, 25/pk	VWR (AirTite)	89219-272	5 inch
Air-Tite Veterinary Needle, Luer, 22-gauge, 100/pk	VWR (AirTite)	89219-276	3.5 inch
Air-Tite Veterinary Needle, Luer, 22-gauge, 100/pk	VWR (AirTite)	89219-270	4 inch
Cadence Science Blunt End Pipetting Needle, Luer, 14-gauge, 12/pk	VWR (Cadnece Sci.)	20068-690	6 inch
Cadence Science Blunt End Pipetting Needle, Luer, 14-gauge, 12/pk	VWR (Cadnece Sci.)	20068-688	4 inch
Cadence Science Blunt End Pipetting Needle, Luer, 16-gauge, 12/pk	VWR (Cadnece Sci.)	20068-686	4 inch
Syringe Filters & Spin Filters			Size | Pore
UltraCruz™Syringe Filter, PES, 0.22m, 30mm, Sterile, 30/case	Santa Cruz Biotechnology Inc.	sc-395291	30 mm | 0.22 um
UltraCruz Syringe Filter, PVDF, 0.22 um, 13mm, 75/pk	Santa Cruz Biotechnology Inc.	sc-358811	13 mm | 0.22 um
Ultrafree-MC GV Centrifugal Filter, Qty/PK: 50 (5x10)	EMD Millipore	UFC30GV0S	NA | 0.22 um
Plastic Syringes for Syringe Pumps			Volume
Syringe, Sterile, Luer Lock, 50 mL, 50/pk	VWR (Air-Tite)	89215-240	50 mL (60 mL)
HSW® Norm-Ject® Sterile Luer-Slip Syringes, Air-Tite	VWR	53548-001	1ml
HSW® Norm-Ject® Sterile Luer-Lock Syringes, Air-Tite	VWR	80076-428	50 mL (60 mL)
Erlenmeyer Flasks			Septum Size
Corning, 25 mL, 12/pk	VWR (Corning)	29136-026	19/22 (15x30 mm)
Corning, 50 mL, 12/pk	VWR (Corning)	29136-037	19/22 (15x30 mm)
Erlenmeyer Septa			Size
VWR White Stopper, 100/pk	VWR	89097-556	19/22 (15x30 mm)
VWR White Stopper, 100/pk	VWR	89097-558	24/40 (24x30 mm)
Media Jars			Size
VWR 100 mL w/out Cap, 10/pk	VWR	89012-114	50 mL (GL45 lid size)
VWR 100 mL w/ Standard Cap, 10/pk	VWR	89000-234	50 mL (GL45 lid size)
VWR 250 mL w/out Cap, 10/pk	VWR	89012-116	250 mL (GL45 lid size)
VWR 250 mL w/ Standard Cap, 10/pk	VWR	89000-236	250 mL (GL45 lid size)
VWR 500 mL w/out Cap, 10/pk	VWR	89012-118	500 mL (GL45 lid size)
VWR 500 mL w/ Standard Cap, 10/pk	VWR	89000-238	500 mL (GL45 lid size)
Open Lids for Media Jars			Size
Corning High-Temperature PBT Cap, Red, Open	VWR (Corning)	11310-688	GL45
Septa for Open Lid Media Jars			Size
Corning PTFE-Faced Silicone Septa, 10/pk	VWR (Corning)	1395-45TS	45 mm
PTFE-Faced Silicone Septa, 10/pk	Bellco Glass, Inc.	5637-00030	45 mm
Mini Disposable Lagoons
22ml Clear Vial, Open Top, Cap 10/90 Septa	National Scientific	B7990-5
Autoclavable PP Modular Test Tube Rack System	Cole Parmer	EW-06733-00
Stirplates
Cimarec i Poly 15 and Multipoint Stirrers, 15 point	Thermo Scientific	50093538
Stirbars
1/2 x 1/8 Displosable Spinbar, Octagon, bg/100	VWR	58947-140
VWR® Spinbar® Magnetic Stir Bars, Octagon	VWR	58948-230
Carboy Fill / Vent Lid			Cap Size | Fits Tubing ID
Thermo Sci., Nalgene, 3-port	VWR (Thermo Sci.)	16225-229	83B | 0.25 inch
Carboy			Cap Size
10 L	VWR (Thermo Sci.)	36494-090	83B
20 L	VWR (Thermo Sci.)	36494-092	83B
Air-Vent Filter			Material | Pore Size
Whatman, PolyVENT 4, 50/pk	VWR (Whatman)	28137-650	PTFE | 0.2 um
PACE Pumps (Peristaltic)
Masterflex L/S Digital Drive, 100 RPM, 115/230 VAC	Cole-Parmer	EW-07522-30	Requires pump head
Masterflex L/S Economy variable-speed drive, 7 to 200 rpm, 115 VAC	Cole-Parmer	EW-07554-80	Requires pump head & 1 cartridge per line
Pump Heads
L/S 8-channel multichannel pump head for microbore tubing	Cole-Parmer	EW-07534-08	For Digital Drive Pump
Masterflex L/S 8-channel, 3-roller cartridge pump head	Cole-Parmer	EW-07519-05	For Eco Drive Pump
Cartridge for Eco Drive Pump Head
Masterflex L/S small cartridge	Cole-Parmer	EW-07519-80	For Eco Drive Pump Head
Masterflex L/S large cartridge	Cole-Parmer	EW-07519-70	For Eco Drive Pump Head
Syringe Pumps
NE-300 Just Infusion™ Syringe Pump	New Era Pump Systems, Inc.	NE-300	Single Channel
NE-1600 Six Channel Programmable Syringe Pump	New Era Pump Systems, Inc.	NE-1600	Six Channels
Additional notes regarding PACE materials: https://docs.google.com/spreadsheets/d/1hxYO9KX_xSYT4xRf5txSikVCFeMUECt3BztZKAgvbTE/edit#gid=0

## Sheet: Plasmids
Select plasmid scaffolds are detailed below. For MTA requests for plasmids that are not on addgene, email ahbadran@scripps.edu
Antibiotic	Origin	Plasmid name	Short plasmid description	Addgene number	Detailed plasmid genotype	Link to benchling map
LuxAB reporters
Kanamycin	SC101 RepA-E93R	pED1a6	luxAB-357-TAGA	134787	RepA (E93R) SC101 rrnB1 proD SD8 luxAB-357-TAGA tetA-orfL kanR	https://benchling.com/s/seq-7CsWcP8Ez4JNjNM9W23N
Kanamycin	SC101 RepA-E93R	pED1a34	luxAB-357-AGGG	134789	RepA (E93R) SC101 rrnB1 proD SD8 luxAB-357-AGGG tetA-orfL kanR	https://benchling.com/s/seq-UnbIg41fQg5GUJ9wg38z
Kanamycin	SC101 RepA-E93R	pED1a36	luxAB-357-CGGT	134790	RepA (E93R) SC101 rrnB1 proD SD8 luxAB-357-CGGT tetA-orfL kanR	https://benchling.com/s/seq-XjlbraFqBiZfgGt4vDC0
Kanamycin	SC101 RepA-E93R	pED1a39	luxAB-357-TACA	134791	RepA (E93R) SC101 rrnB1 proD SD8 luxAB-357-TACA tetA-orfL kanR	https://benchling.com/s/seq-X1lNjAkJ0NCW8nJTcpxi
Kanamycin	SC101 RepA-E93R	pED1a71	luxAB-357-AGGA	134792	RepA (E93R) SC101 rrnB1 proD SD8 luxAB-357-AGGA tetA-orfL kanR	https://benchling.com/s/seq-zIim3CTSo6fkyHzQiDwn
Constitutive qtRNA expression plasmids
Spectinomycin	RK2	pED3i	Ser-WT		tetA-orfL aadA RK2 trfA JC23107 oriV rrnB1(short) 434-PRM ProK Ser-WT	https://benchling.com/s/seq-zgv83D7rroOkFwWXJ5DE
Spectinomycin	RK2	pED3e	Ser-TAGA-Evo1		tetA-orfL aadA RK2 trfA JC23107 oriV rrnB1(short) 434-PRM ProK Ser-TAGA-Evo1	https://benchling.com/s/seq-i58GItloyRuQFBky9iYG
IPTG-inducible qtRNA expression plasmids
Usage tips: Growing in 100 mM glucose will suppress expression of potentially toxic qtRNAs; induce with 1 mM IPTG; make sure to grow in a strain supplying the lacI repressor
Spectinomycin	RK2	pED14xQ-1	Gln-TAGA	134794	tetA-orfL aadA RK2 trfA JC23107 oriV rrnB1(short) 434-PRM ProK LacI Gln-TAGA	https://benchling.com/s/seq-njChR3TwMwVCCjxL4elJ
Spectinomycin	RK2	pED14xQ-3	Gln-TAGA-Evo1	134795	tetA-orfL aadA RK2 trfA JC23107 oriV rrnB1(short) 434-PRM ProK LacI Gln-TAGA-Evo1	https://benchling.com/s/seq-zZImQPu2ZUJhsKwf1sOP
Spectinomycin	RK2	pED14xQ-4	Gln-TAGA-Evo2	134796	tetA-orfL aadA RK2 trfA JC23107 oriV rrnB1(short) 434-PRM ProK LacI Gln-TAGA-Evo2	https://benchling.com/s/seq-SWxXag5jxCo7x9909Pwq
Spectinomycin	RK2	pED14xR-1	Arg-TAGA	134797	tetA-orfL aadA RK2 trfA JC23107 oriV rrnB1(short) 434-PRM ProK LacI Arg-TAGA	https://benchling.com/s/seq-fle9UQDtUtUzSAaKIZqJ
Spectinomycin	RK2	pED14xR-3	Arg-TAGA-Evo1	134798	tetA-orfL aadA RK2 trfA JC23107 oriV rrnB1(short) 434-PRM ProK LacI Arg-TAGA-Evo1	https://benchling.com/s/seq-EO6xXeLmdqEQZlQoQCyi
Spectinomycin	RK2	pED14xR-4	Arg-TAGA-Evo2	134799	tetA-orfL aadA RK2 trfA JC23107 oriV rrnB1(short) 434-PRM ProK LacI Arg-TAGA-Evo2	https://benchling.com/s/seq-CqnDBFr3LBolJvzGatNM
Spectinomycin	RK2	pED14xS-1	Ser-TAGA	134800	tetA-orfL aadA RK2 trfA JC23107 oriV rrnB1(short) 434-PRM ProK LacI Ser-TAGA	https://benchling.com/s/seq-F5NZDNmxOhUoWp5DX41h
Spectinomycin	RK2	pED14xS-3	Ser-TAGA-Evo2	134801	tetA-orfL aadA RK2 trfA JC23107 oriV rrnB1(short) 434-PRM ProK LacI Ser-TAGA-Evo2	https://benchling.com/s/seq-3Qf5RbcbyV2QaCLZ6qiZ
Spectinomycin	RK2	pED14xS-4	Ser-TAGA-Evo3	134802	tetA-orfL aadA RK2 trfA JC23107 oriV rrnB1(short) 434-PRM ProK LacI Ser-TAGA-Evo3	https://benchling.com/s/seq-cRTsaOEJdW0eCEtICtfV
Spectinomycin	RK2	pED14xS-11	Ser-TAGA-Evo1	134803	tetA-orfL aadA RK2 trfA JC23107 oriV rrnB1(short) 434-PRM ProK LacI Ser-TAGA-Evo1	https://benchling.com/s/seq-cp85RTlWH30MCvmUt91m
Spectinomycin	RK2	pED14xS-WT	WT Ser tRNA scaffold	134804	tetA-orfL aadA RK2 trfA JC23107 oriV rrnB1(short) 434-PRM ProK LacI WT Ser tRNA scaffold	https://benchling.com/s/seq-cGi0J8BtBUydV1m1uq2S
Spectinomycin	RK2	pED14xW-1	Trp-TAGA	134805	tetA-orfL aadA RK2 trfA JC23107 oriV rrnB1(short) 434-PRM ProK LacI Trp-TAGA	https://benchling.com/s/seq-GybqcvjNYN5nD0JD0CgZ
Spectinomycin	RK2	pED14xY-1	Tyr-TAGA	134807	tetA-orfL aadA RK2 trfA JC23107 oriV rrnB1(short) 434-PRM ProK LacI Tyr-TAGA	https://benchling.com/s/seq-9A7qey3FKWmOaUFvJKMv
Carbenicillin	p15A	pAB230h2	HisR-AGGA		p15A rrnB1(short) proK lacO tRNA-HisR_AGGA rrnC(short) tetA-orfL bla
Spectinomycin	RK2	pED14xG-2	Gly-GGGG		RK2 trfA JC23107 oriV rrnB1(short) PproK lacO tRNA-Gly-GGGG tetA-orfL aadA
Chloramphenicol	CloDF13	pAB230f5	Ser-UAGA-Evo3		CloDF13 rrnB1(short) proK lacO tRNA-SerU_UAGA_Evo3 P14-tonB cat
Trimethoprim	SC101 RepA-E93R	pGC026e2	Glu-CGGU		RepA (E93R) SC101 rrnB1(short) proK_Mut2 lacO tRNA-GltT_CGGU rrnC(short) T3Te-T7Te DHFR
Spectinomycin	RK2	pAB240b	qtRNA scaffold 2 (Gly-GGGG, Ser-UAGA-Evo3, Glu-CGGU, His-AGGA)		RK2 trfA JC23107 oriV rrnB1(short) PproK lacO GlyU_GGGG SerU_UAGA_Evo3 GltT_CGGU HisR_AGGA (qtRNA Scaffold 2) tetA-orfL aadA
Phage
Usage tips: Phage are produced from E. coli also containing pED12x0, a plasmid that produces pIII in response to the phage shock promoter. Simply grow up a culture and spin filter it to obtain phage supernatent. These phage do not contain an antibiotic selection marker. Use a plaque assay to obtain clonal phage
None	M13 phage	ESP1xA-1	M13 phage with ProK expressing A-1		II-X-V-VII-IX-VIII gIIIProm ProK A-1 VI-I-IV f1Ori	https://benchling.com/s/seq-pzOM9474G9ExYELZBD7r
None	M13 phage	ESP1xA-WT	M13 phage with ProK expressing A-WT		II-X-V-VII-IX-VIII gIIIProm ProK A-WT VI-I-IV f1Ori	https://benchling.com/s/seq-HqMOd3HtahRGsn7GJQCk
None	M13 phage	ESP1xC-1	M13 phage with ProK expressing C-1		II-X-V-VII-IX-VIII gIIIProm ProK C-1 VI-I-IV f1Ori	https://benchling.com/s/seq-veR6maXQdB65F5lHaMsi
None	M13 phage	ESP1xC-WT	M13 phage with ProK expressing C-WT		II-X-V-VII-IX-VIII gIIIProm ProK C-WT VI-I-IV f1Ori	https://benchling.com/s/seq-1PbOyyg35e0NJi63ZbPk
None	M13 phage	ESP1xD-1	M13 phage with ProK expressing D-1		II-X-V-VII-IX-VIII gIIIProm ProK D-1 VI-I-IV f1Ori	https://benchling.com/s/seq-D0GLptrvbYjBwYAgNk6l
None	M13 phage	ESP1xD-WT	M13 phage with ProK expressing D-WT		II-X-V-VII-IX-VIII gIIIProm ProK D-WT VI-I-IV f1Ori	https://benchling.com/s/seq-HeCjKRoAd5CU5NK1JljD
None	M13 phage	ESP1xE-1	M13 phage with ProK expressing E-1		II-X-V-VII-IX-VIII gIIIProm ProK E-1 VI-I-IV f1Ori	https://benchling.com/s/seq-YjALShzaeD1julFcAryH
None	M13 phage	ESP1xE-WT	M13 phage with ProK expressing E-WT		II-X-V-VII-IX-VIII gIIIProm ProK E-WT VI-I-IV f1Ori	https://benchling.com/s/seq-O7ot835uMi5Dxjue0qyY
None	M13 phage	ESP1xF-1	M13 phage with ProK expressing F-1		II-X-V-VII-IX-VIII gIIIProm ProK F-1 VI-I-IV f1Ori	https://benchling.com/s/seq-sKTlYERKPsYFczaCjmpf
None	M13 phage	ESP1xF-WT	M13 phage with ProK expressing F-WT		II-X-V-VII-IX-VIII gIIIProm ProK F-WT VI-I-IV f1Ori	https://benchling.com/s/seq-eoDCLQ7wSufRd7anjDvG
None	M13 phage	ESP1xG-1	M13 phage with ProK expressing G-1		II-X-V-VII-IX-VIII gIIIProm ProK G-1 VI-I-IV f1Ori	https://benchling.com/s/seq-kJ7SkwMlpnVLvfH1b47Y
None	M13 phage	ESP1xG-WT	M13 phage with ProK expressing G-WT		II-X-V-VII-IX-VIII gIIIProm ProK G-WT VI-I-IV f1Ori	https://benchling.com/s/seq-86C8xOkX0h7K9jsLKdsO
None	M13 phage	ESP1xH-1	M13 phage with ProK expressing H-1		II-X-V-VII-IX-VIII gIIIProm ProK H-1 VI-I-IV f1Ori	https://benchling.com/s/seq-UVqhg6naO6xGs7FZR7iH
None	M13 phage	ESP1xH-WT	M13 phage with ProK expressing H-WT		II-X-V-VII-IX-VIII gIIIProm ProK H-WT VI-I-IV f1Ori	https://benchling.com/s/seq-nbmFz55jjQ7XtaHLui7C
None	M13 phage	ESP1xI-1	M13 phage with ProK expressing I-1		II-X-V-VII-IX-VIII gIIIProm ProK I-1 VI-I-IV f1Ori	https://benchling.com/s/seq-AlsuWgH2NCPkQKjgvEs1
None	M13 phage	ESP1xI-WT	M13 phage with ProK expressing I-WT		II-X-V-VII-IX-VIII gIIIProm ProK I-WT VI-I-IV f1Ori	https://benchling.com/s/seq-niaZSdD4j7GKZfpzX3YN
None	M13 phage	ESP1xK-1	M13 phage with ProK expressing K-1		II-X-V-VII-IX-VIII gIIIProm ProK K-1 VI-I-IV f1Ori	https://benchling.com/s/seq-AHkEBOklbC3XqIEnucTI
None	M13 phage	ESP1xK-WT	M13 phage with ProK expressing K-WT		II-X-V-VII-IX-VIII gIIIProm ProK K-WT VI-I-IV f1Ori	https://benchling.com/s/seq-oxk4DbvS18mW58KEJ65M
None	M13 phage	ESP1xL-1	M13 phage with ProK expressing L-1		II-X-V-VII-IX-VIII gIIIProm ProK L-1 VI-I-IV f1Ori	https://benchling.com/s/seq-3Liq49uxt0xZJYq92yPI
None	M13 phage	ESP1xL-WT	M13 phage with ProK expressing L-WT		II-X-V-VII-IX-VIII gIIIProm ProK L-WT VI-I-IV f1Ori	https://benchling.com/s/seq-V1CjBQMLlbOkjPdg6haU
None	M13 phage	ESP1xM-1	M13 phage with ProK expressing M-1 (fMet)		II-X-V-VII-IX-VIII gIIIProm ProK M-1 VI-I-IV f1Ori	https://benchling.com/s/seq-dJAPrA11wO9ZnAzG9iJY
None	M13 phage	ESP1xM-WT	M13 phage with ProK expressing M-WT		II-X-V-VII-IX-VIII gIIIProm ProK M-WT VI-I-IV f1Ori	https://benchling.com/s/seq-4yKBDh28EUX3lNUjWdpv
None	M13 phage	ESP1xM2-WT	M13 phage with ProK expressing M2-WT		II-X-V-VII-IX-VIII gIIIProm ProK M2-WT VI-I-IV f1Ori	https://benchling.com/s/seq-SRQChAe15iVL6YGSA7Fi
None	M13 phage	ESP1xN-1	M13 phage with ProK expressing N-1		II-X-V-VII-IX-VIII gIIIProm ProK N-1 VI-I-IV f1Ori	https://benchling.com/s/seq-3C5xi7uFYjn6ZYSbNOkR
None	M13 phage	ESP1xN-WT	M13 phage with ProK expressing N-WT		II-X-V-VII-IX-VIII gIIIProm ProK N-WT VI-I-IV f1Ori	https://benchling.com/s/seq-Neok4Ilwjqfc4klTIcAI
None	M13 phage	ESP1xP-1	M13 phage with ProK expressing P-1		II-X-V-VII-IX-VIII gIIIProm ProK P-1 VI-I-IV f1Ori	https://benchling.com/s/seq-IQ6CXNLifgDyO6jXx2Ap
None	M13 phage	ESP1xP-WT	M13 phage with ProK expressing P-WT		II-X-V-VII-IX-VIII gIIIProm ProK P-WT VI-I-IV f1Ori	https://benchling.com/s/seq-FTHwDisSjf4mvkUGzjom
None	M13 phage	ESP1xQ-1	M13 phage with ProK expressing Q-1		II-X-V-VII-IX-VIII gIIIProm ProK Q-1 VI-I-IV f1Ori	https://benchling.com/s/seq-WqeQ8UOMaVBIefbOPStJ
None	M13 phage	ESP1xQ-2	M13 phage with ProK expressing Q-2		II-X-V-VII-IX-VIII gIIIProm ProK Q-2 VI-I-IV f1Ori	https://benchling.com/s/seq-opf5qToAAcYBXTwMoQbb
None	M13 phage	ESP1xQ-WT	M13 phage with ProK expressing Q-WT		II-X-V-VII-IX-VIII gIIIProm ProK Q-WT VI-I-IV f1Ori	https://benchling.com/s/seq-BrBIyfg9oXV8uLaW7rbZ
None	M13 phage	ESP1xR-1	M13 phage with ProK expressing R-1		II-X-V-VII-IX-VIII gIIIProm ProK R-1 VI-I-IV f1Ori	https://benchling.com/s/seq-2moJb8Jwd6NQGrqu7ypx
None	M13 phage	ESP1xR-WT	M13 phage with ProK expressing R-WT		II-X-V-VII-IX-VIII gIIIProm ProK R-WT VI-I-IV f1Ori	https://benchling.com/s/seq-vbZUHfMdO6ITsRrSIXPn
None	M13 phage	ESP1xS-1	M13 phage with ProK expressing S-1		II-X-V-VII-IX-VIII gIIIProm ProK S-1 VI-I-IV f1Ori	https://benchling.com/s/seq-wlXK9CbNAYoUkdztNplC
None	M13 phage	ESP1xS-WT	M13 phage with ProK expressing S-WT		II-X-V-VII-IX-VIII gIIIProm ProK S-WT VI-I-IV f1Ori	https://benchling.com/s/seq-hizDaxD9H7Sm9cjFYn0u
None	M13 phage	ESP1xT-1	M13 phage with ProK expressing T-1		II-X-V-VII-IX-VIII gIIIProm ProK T-1 VI-I-IV f1Ori	https://benchling.com/s/seq-HUM7joGerYa1kBHzV69z
None	M13 phage	ESP1xT-WT	M13 phage with ProK expressing T-WT		II-X-V-VII-IX-VIII gIIIProm ProK T-WT VI-I-IV f1Ori	https://benchling.com/s/seq-qYms8HM5gzbyyyeqonA1
None	M13 phage	ESP1xV-1	M13 phage with ProK expressing V-1		II-X-V-VII-IX-VIII gIIIProm ProK V-1 VI-I-IV f1Ori	https://benchling.com/s/seq-wzASZ9A7cN2o2gba4l6N
None	M13 phage	ESP1xV-WT	M13 phage with ProK expressing V-WT		II-X-V-VII-IX-VIII gIIIProm ProK V-WT VI-I-IV f1Ori	https://benchling.com/s/seq-fnxBsR38pg5ELiHsP26k
None	M13 phage	ESP1xW-1	M13 phage with ProK expressing W-1		II-X-V-VII-IX-VIII gIIIProm ProK W-1 VI-I-IV f1Ori	https://benchling.com/s/seq-njj3cmciF5Z0xpBla4is
None	M13 phage	ESP1xW-WT	M13 phage with ProK expressing W-WT		II-X-V-VII-IX-VIII gIIIProm ProK W-WT VI-I-IV f1Ori	https://benchling.com/s/seq-UZo4Zn9HLqB7sNddOUpK
None	M13 phage	ESP1xY-1	M13 phage with ProK expressing Y-1		II-X-V-VII-IX-VIII gIIIProm ProK Y-1 VI-I-IV f1Ori	https://benchling.com/s/seq-axX680lIn1R2RUXESnLY
None	M13 phage	ESP1xY-WT	M13 phage with ProK expressing Y-WT		II-X-V-VII-IX-VIII gIIIProm ProK Y-WT VI-I-IV f1Ori	https://benchling.com/s/seq-PPvMoMnN33pGww33GiYm
None	M13 phage	p119	Phage resulting from one-TAGA evolution of ESP1xS-1		II-X-V-VII-IX-VIII gIIIProm ProK S-11 VI-I-IV f1Ori	https://benchling.com/s/seq-Jn2OTsoWp0fcW7Rfo1yr
None	M13 phage	p241	Phage resulting from three-TAGA evolution of p119		II-X-V-VII-IX-VIII gIIIProm ProK S-TAGA-Evo2 VI-I-IV f1Ori; evolved TAG codon in pVIII	https://benchling.com/s/seq-mrhMMMnv6J7cALHhojkV
None	M13 phage	SP12	Refactored VCS M13 phage, pIII deleted
None	M13 phage	SP52	Refactored VCS M13 phage, retains pIII
Triplet codon luxAB mutants
Kanamycin	SC101 RepA-E93R	pAB165c	WT luxAB expression plasmid		RepA (E93R) SC101 proD SD8 LuxAB tetA-orfL kanR	https://benchling.com/s/seq-gPducZGIiokS3uRlGMa5
Kanamycin	SC101 RepA-E93R	pAB196b	luxAB-S357A		RepA (E93R) SC101 proD SD8 LuxAB(S357A) tetA orfL kanR
Kanamycin	SC101 RepA-E93R	pAB196c	luxAB-S357L		RepA (E93R) SC101 proD SD8 LuxAB(S357L) tetA orfL kanR
Kanamycin	SC101 RepA-E93R	pAB196d	luxAB-S357Q		RepA (E93R) SC101 proD SD8 LuxAB(S357Q) tetA orfL kanR
Kanamycin	SC101 RepA-E93R	pAB196e	luxAB-S357G		RepA (E93R) SC101 proD SD8 LuxAB(S357G) tetA orfL kanR
Kanamycin	SC101 RepA-E93R	pAB196f	luxAB-S357V		RepA (E93R) SC101 proD SD8 LuxAB(S357V) tetA orfL kanR
Kanamycin	SC101 RepA-E93R	pAB196g	luxAB-S357K		RepA (E93R) SC101 proD SD8 LuxAB(S357K) tetA orfL kanR
Kanamycin	SC101 RepA-E93R	pAB196h	luxAB-S357P		RepA (E93R) SC101 proD SD8 LuxAB(S357P) tetA orfL kanR
Kanamycin	SC101 RepA-E93R	pAB196i	luxAB-S357T		RepA (E93R) SC101 proD SD8 LuxAB(S357T) tetA orfL kanR
Kanamycin	SC101 RepA-E93R	pAB196j	luxAB-S357C		RepA (E93R) SC101 proD SD8 LuxAB(S357C) tetA orfL kanR	https://benchling.com/s/seq-TQJWWYYTP4qrKicXm0HQ
Kanamycin	SC101 RepA-E93R	pAB196k	luxAB-S357D		RepA (E93R) SC101 proD SD8 LuxAB(S357D) tetA orfL kanR	https://benchling.com/s/seq-krX8udxeEHgqCZ1YGASU
Kanamycin	SC101 RepA-E93R	pAB196l	luxAB-S357E		RepA (E93R) SC101 proD SD8 LuxAB(S357E) tetA orfL kanR	https://benchling.com/s/seq-krX8udxeEHgqCZ1YGASU
Kanamycin	SC101 RepA-E93R	pAB196m	luxAB-S357F		RepA (E93R) SC101 proD SD8 LuxAB(S357F) tetA orfL kanR	https://benchling.com/s/seq-PYB4gBHutVog4AUX2xHL
Kanamycin	SC101 RepA-E93R	pAB196n	luxAB-S357H		RepA (E93R) SC101 proD SD8 LuxAB(S357H) tetA orfL kanR	https://benchling.com/s/seq-89BhXaCt0Ldq9Mex9t2w
Kanamycin	SC101 RepA-E93R	pAB196o	luxAB-S357I		RepA (E93R) SC101 proD SD8 LuxAB(S357I) tetA orfL kanR	https://benchling.com/s/seq-g6mp3BY9XvbFHMxT4e3T
Kanamycin	SC101 RepA-E93R	pAB196p	luxAB-S357M		RepA (E93R) SC101 proD SD8 LuxAB(S357M) tetA orfL kanR	https://benchling.com/s/seq-OahWKoQAd8XmhcCwrV4p
Kanamycin	SC101 RepA-E93R	pAB196q	luxAB-S357N		RepA (E93R) SC101 proD SD8 LuxAB(S357N) tetA orfL kanR	https://benchling.com/s/seq-JTGr5HVr8t1f9LS54bQM
Kanamycin	SC101 RepA-E93R	pAB196r	luxAB-S357R		RepA (E93R) SC101 proD SD8 LuxAB(S357R) tetA orfL kanR	https://benchling.com/s/seq-Gqu324lkD2V7qMKqxrTo
Kanamycin	SC101 RepA-E93R	pAB196s	luxAB-S357W		RepA (E93R) SC101 proD SD8 LuxAB(S357W) tetA orfL kanR	https://benchling.com/s/seq-AjiVrkoPTLKixShK3bVT
Kanamycin	SC101 RepA-E93R	pAB196t	luxAB-S357Y		RepA (E93R) SC101 proD SD8 LuxAB(S357Y) tetA orfL kanR	https://benchling.com/s/seq-eL3mfn4MHz4ypF7SxX8A
Kanamycin	SC101 RepA-E93R	pAB196u	luxAB-S357S		RepA (E93R) SC101 proD SD8 LuxAB(S357S high usage) tetA-orfL kanR	https://benchling.com/s/seq-vrZtXU4lbzIxIOD5UdeA
Kanamycin	SC101 RepA-E93R	pED1aG	luxAB-S357G		RepA (E93R) SC101 proD SD8 LuxAB(S357G) tetA orfL kanR	https://benchling.com/s/seq-9MaSNwgWtNUcJSe9xqMk
Kanamycin	SC101 RepA-E93R	pED1aP	luxAB-S357P		RepA (E93R) SC101 proD SD8 LuxAB(S357P) tetA orfL kanR	https://benchling.com/s/seq-cFl08cwU1yb4EYkFqJ0K
Phage propagation reporters (APs)
Kanamycin	SC101	pED7a	Low copy. pIII-29-TAGA		tetA-orfL kanR RepA SC101 proA SD8 pIII-29-34-TAGA	https://benchling.com/s/seq-3qJlv3fuFg3mIhPaQxbB
Kanamycin	SC101	pED7x0	Low copy. pIII-29-TAGA		tetA-orfL kanR RepA SC101 proD SD8 pIII-29-TAGA	https://benchling.com/s/seq-0U3tItYkMJZ77OtSpjDs
Kanamycin	SC101 RepA-E93K	pED7x10	Medium copy. pIII-29-TAGA	134812	tetA-orfL kanR RepA (E93K) SC101 proD SD8 pIII-29-TAGA	https://benchling.com/s/seq-AJTbedwdqjQcfO0FXl6R
Kanamycin	SC101	pED7x26	Low copy. pIII-16-29-34-TAGA	134813	tetA-orfL kanR RepA SC101 proD SD8 pIII-16-29-34-TAGA	https://benchling.com/s/seq-QzReNbcJIDzQ5wifgYKD
Kanamycin	SC101	pED7x27	Low copy. pIII-16-29-34-210-TAGA		tetA-orfL kanR RepA SC101 proD SD8 pIII-16-29-34-210-TAGA	https://benchling.com/s/seq-8wz3upSMqXzQygy6zPT6
Kanamycin	SC101 RepA-E93K	pED7x29	Medium copy. pIII-16-29-34-TAGA		tetA-orfL kanR RepA (E93K) SC101 proD SD8 pIII-16-29-34-TAGA	https://benchling.com/s/seq-pWvfsv82NTGSXJh42IwU
Kanamycin	SC101 RepA-E93K	pED7x30	Medium copy. pIII-16-29-34-210-TAGA		tetA-orfL kanR RepA (E93K) SC101 proD SD8 pIII-16-29-34-210-TAGA	https://benchling.com/s/seq-aTmQvugh3NKS0SdmZ58W
Kanamycin	SC101	pED7x71	Low copy. pIII-16-29-34-210-379-TAGA		tetA-orfL kanR RepA SC101 proD SD8 pIII-16-29-34-210-379-TAGA	https://benchling.com/s/seq-DfQtROJ8QxEK55CHTRJ4
Kanamycin	SC101 RepA-E93K	pED7x72	Medium copy. pIII-16-29-34-210-379-TAGA		tetA-orfL kanR RepA (E93K) SC101 proD SD8 pIII-16-29-34-210-379-TAGA	https://benchling.com/s/seq-2uijMYHozJS4I24KHFcj
Kanamycin	SC101 RepA-E93K	pED7x124	Medium copy. pIII-29-34-TAGA		tetA-orfL kanR RepA (E93K) SC101 proD SD8 pIII-29-34-TAGA	https://benchling.com/s/seq-unMhasSUiUO5BtUlnK4q
sfGFP reporters
Kanamycin	SC101 RepA-E93R	pED17x1	wild-type sfGFP		SC101 RepA(E93R) rrnB1(full) proD SD8 sfGFP P14-tonB kan
Kanamycin	SC101 RepA-E93R	pED17x3	sfGFP-151-GGGG		SC101 RepA(E93R) rrnB1(full) proD SD8 sfGFP (Y151>GGGG) P14-tonB kan
Kanamycin	SC101 RepA-E93R	pAB225h	sfGFP-151-AGGA		SC101 RepA(E93R) rrnB1(full) proD SD8 sfGFP (Y151>AGGA)-6xHisTag P14-tonB kan
Kanamycin	SC101 RepA-E93R	pAB225h2	sfGFP-151-ACCA		SC101 RepA(E93R) rrnB1(full) proD SD8 sfGFP (Y151>ACCA)-6xHisTag P14-tonB kan
Kanamycin	SC101 RepA-E93R	pED17x9	sfGFP-151-CGGU		SC101 RepA(E93R) rrnB1(full) proD SD8 sfGFP (Y151>CGGT) P14-tonB kan
Kanamycin	SC101 RepA-E93R	pED17x2	sfGFP-151-UAGA		SC101 RepA(E93R) rrnB1(full) proD SD8 sfGFP (Y151>UAGA) P14-tonB kan
Kanamycin	pUC	pED17x13	sfGFP-151-GGGG-6xHisTag		pUC rrnB1(full) proD SD8 sfGFP (Y151>GGGG)-6xHisTag P14-tonB kan
Kanamycin	pUC	pAB225i	sfGFP-151-AGGA-6xHisTag		pUC rrnB1(full) proD SD8 sfGFP (Y151>AGGA)-6xHisTag P14-tonB kan
Kanamycin	pUC	pAB225h2	sfGFP-151-ACCA-6xHisTag		pUC rrnB1(full) proD SD8 sfGFP (Y151>ACCA)-6xHisTag P14-tonB kan
Kanamycin	pUC	pED17x19	sfGFP-151-CGGU-6xHisTag		pUC rrnB1(full) proD SD8 sfGFP (Y151>CGGT)-6xHisTag P14-tonB kan
Kanamycin	pUC	pED17x11	sfGFP-151-UAGA-6xHisTag		pUC rrnB1(full) proD SD8 sfGFP (Y151>UAGA)-6xHisTag P14-tonB kan
Kanamycin	SC101 RepA-E93R	pAB225a	sfGFP-(wild-type linker)-mCherry		SC101 RepA(E93R) rrnB1(full) proD SD8 sfGFP-linker-mCherry P14-tonB kan
Kanamycin	SC101 RepA-E93R	pAB225d	sfGFP-(UAGA linker)-mCherry		SC101 RepA(E93R) rrnB1(full) proD SD8 sfGFP-UAGA_linker-mCherry P14-tonB kan
Kanamycin	SC101 RepA-E93R	pAB225d2	sfGFP-(2x UAGA linker)-mCherry		SC101 RepA(E93R) rrnB1(full) proD SD8 sfGFP-2xUAGA_linker-mCherry P14-tonB kan
Kanamycin	SC101 RepA-E93R	pAB225d3	sfGFP-(3x UAGA linker)-mCherry		SC101 RepA(E93R) rrnB1(full) proD SD8 sfGFP-3xUAGA_linker-mCherry P14-tonB kan
Kanamycin	SC101 RepA-E93R	pAB225d4	sfGFP-(4x UAGA linker)-mCherry		SC101 RepA(E93R) rrnB1(full) proD SD8 sfGFP-4xUAGA_linker-mCherry P14-tonB kan
Kanamycin	SC101 RepA-E93R	pAB225d5	sfGFP-(5x UAGA linker)-mCherry		SC101 RepA(E93R) rrnB1(full) proD SD8 sfGFP-5xUAGA_linker-mCherry P14-tonB kan
Kanamycin	SC101 RepA-E93R	pAB225d6	sfGFP-(6x UAGA linker)-mCherry		SC101 RepA(E93R) rrnB1(full) proD SD8 sfGFP-6xUAGA_linker-mCherry P14-tonB kan
Kanamycin	SC101 RepA-E93R	pGC021b5	sfGFP-(5x UAGA linker)-mCherry-6xHisTag		SC101 RepA(E93R) rrnB1(full) proD SD8 sfGFP-5xUAGA_linker-mCherry-6xHisTag P14-tonB kan
Kanamycin	SC101 RepA-E93R	pGC021b6	sfGFP-(6x UAGA linker)-mCherry-6xHisTag		SC101 RepA(E93R) rrnB1(full) proD SD8 sfGFP-6xUAGA_linker-mCherry-6xHisTag P14-tonB kan
Kanamycin	SC101 RepA-E93R	pGC024j2	sfGFP(H148>AGGA)-6xHisTag		SC101 RepA(E93R) rrnB1(full) proD SD8 sfGFP(H148>AGGA)-6xHisTag P14-tonB kan
Kanamycin	SC101 RepA-E93R	pGC024j3	sfGFP(G174>GGGG)-6xHisTag		SC101 RepA(E93R) rrnB1(full) proD SD8 sfGFP(G174>GGGG)-6xHisTag P14-tonB kan
Kanamycin	SC101 RepA-E93R	pGC024j5	sfGFP(E213>CGGU)-6xHisTag		SC101 RepA(E93R) rrnB1(full) proD SD8 sfGFP(E213>CGGU)-6xHisTag P14-tonB kan
Kanamycin	SC101 RepA-E93R	pGC024j9	sfGFP(S202>UAGA)-6xHisTag		SC101 RepA(E93R) rrnB1(full) proD SD8 sfGFP(S202>UAGA)-6xHisTag P14-tonB kan
Kanamycin	SC101 RepA-E93R	pGC027l2	sfGFP(H148>AGGA, S202>UAGA)		SC101 RepA(E93R) rrnB1(full) proD SD8 sfGFP(H148>AGGA, S202>UAGA)-6xHisTag P14-tonB kan
Kanamycin	SC101 RepA-E93R	pGC027l3	sfGFP(H148>AGGA, E213>CGGU)		SC101 RepA(E93R) rrnB1(full) proD SD8 sfGFP(H148>AGGA, E213>CGGU)-6xHisTag P14-tonB kan
Kanamycin	SC101 RepA-E93R	pGC027l4	sfGFP(G174>GGGG, S202>UAGA)		SC101 RepA(E93R) rrnB1(full) proD SD8 sfGFP(G174>GGGG, S202>UAGA)-6xHisTag P14-tonB kan
Kanamycin	SC101 RepA-E93R	pGC027l5	sfGFP(H148>AGGA, S202>UAGA)		SC101 RepA(E93R) rrnB1(full) proD SD8 sfGFP(G174>GGGG, E213>CGGU)-6xHisTag P14-tonB kan
Kanamycin	SC101 RepA-E93R	pGC027l6	sfGFP(S202>UAGA, E213>CGGU)		SC101 RepA(E93R) rrnB1(full) proD SD8 sfGFP(S202>UAGA, E213>CGGU)-6xHisTag P14-tonB kan
Kanamycin	SC101 RepA-E93R	pGC027k1	sfGFP(H148>AGGA, G174>GGGG, S202>UAGA)		SC101 RepA(E93R) rrnB1(full) proD SD8 sfGFP(H148>AGGA, G174>GGGG, S202>UAGA)-6xHisTag P14-tonB kan
Kanamycin	SC101 RepA-E93R	pGC027k2	sfGFP(H148>AGGA, G174>GGGG, E213>CGGU)		SC101 RepA(E93R) rrnB1(full) proD SD8 sfGFP(H148>AGGA, G174>GGGG, E213>CGGU)-6xHisTag P14-tonB kan
Kanamycin	SC101 RepA-E93R	pGC027k3	sfGFP(H148>AGGA, S202>UAGA, E213>CGGU)		SC101 RepA(E93R) rrnB1(full) proD SD8 sfGFP(H148>AGGA, S202>UAGA, E213>CGGU)-6xHisTag P14-tonB kan
Kanamycin	SC101 RepA-E93R	pGC027k4	sfGFP(G174>GGGG, S202>UAGA, E213>CGGU)		SC101 RepA(E93R) rrnB1(full) proD SD8 sfGFP(G174>GGGG, S202>UAGA, E213>CGGU)-6xHisTag P14-tonB kan
Kanamycin	SC101 RepA-E93R	pGC027j1	sfGFP(H148>AGGA, G174>GGGG, S202>UAGA, E213>CGGU)		SC101 RepA(E93R) rrnB1(full) proD SD8 sfGFP(H148>AGGA, G174>GGGG, S202>UAGA, E213>CGGU)-6xHisTag P14-tonB kan
Other
Kanamycin	pUC	pED17x11	GFP-151-TAGA	134814	pUC proD SD8 GFP-151-TAGA tetA-orfL kanR	https://benchling.com/s/seq-clK7JpOmJMSgYDOBtFtL
Spectinomycin (and glucose)	RK2	pED9s1	Rhamnose inducible Ser-TAGA-Evo1		CP RK2 trfA JC23107 oriV rrnB1(short) rhaSR pSR pRHA SerU-TAGA-Evo1 tetA-orfL aadA	https://benchling.com/s/seq-CqZprBYsDH9Qv6SdAXgR
Spectinomycin	RK2	pED3i	Constituive expression of Ser-WT		rk2-trfa-jc23107-oriv-rrnb1short-434-prm-trna-seru-genomic-ucg-teta-orfl-aada	https://benchling.com/s/seq-zgv83D7rroOkFwWXJ5DE
Spectinomycin	RK2	pED3e	Constituive expression of Ser-TAGA-Evo1		rk2-trfa-jc23107-oriv-rrnb1short-434-prm-trna-seru-TAGA-Evo1 -teta-orfl-aada	https://benchling.com/s/seq-i58GItloyRuQFBky9iYG
Kanamycin	SC101	pED12x0	Phage shock promoter -> pIII		SC101 rrnB1(short) Ppsp SD8 gIII tetA-orfL KanR	https://benchling.com/s/seq-3nh6PMFSy15MncFaHwX6
Carbenicillin	ColE1	pSB2e	aTc inducible orthogonal rRNA		pLtetO-1 E. coli rrnB anti-H3(Lib_A1) bla ColE1	https://benchling.com/s/seq-rgtH93GzQ4sd1IgyJFrc
Carbenicillin	ColE1	pED8	aTc inducible orthogonal RiboQ rRNA		pLtetO-1 E. coli RiboQ rrnB anti-H3(Lib_A1) bla ColE1	https://benchling.com/s/seq-U4DjRjzPvT1ksWRQ76HW
Kanamycin	p15A	pGC029a	wild-type sfGFP		Plpp5 lacO oSD-B sfGFP 6xHisTag T1-T2 p15A lacZ alpha lacI kan
Kanamycin	p15A	pGC029b	sfGFP-151-UAGA		lpp5 lacO oSD-B sfGFP-151-UAGA 6xHisTag T1-T2 p15A lacZ alpha lacI kan
Carbenicillin	ColE1	pAB172k	RiboQ		tetAp E coli antiB SD (EcPS) 16S (U531G, U534A, A1196G, A1197G), 23S, 5S bla colE1
Additional plasmids/strains from Addgene
Carbenicillin		pJC175e	Phage shock promoter -> pIII	https://www.addgene.org/79219/
Chloramphenicol		MP6	Arabinose-inducible mutageisis plasmid	https://www.addgene.org/69669/
Streptomycin and Tetracycline		S2060 strain	E. coli strain optimized for PACE, supplies repressors	https://www.addgene.org/105064/
