# Supplementary material for: Multiplex suppression of four quadruplet codons via tRNA directed evolution
Source: Nat Commun. 2021 Sep 29;12:5706. doi: 10.1038/s41467-021-25948-y (PMC8481270; doi:10.1038/s41467-021-25948-y)
Supplement: Supplementary file 3 — Source Data [file 41467_2021_25948_MOESM3_ESM.zip › DeBenedictis2021_SourceDataFile.xlsx]

## Sheet: Figure 1b
Figure 1b
	tRNA	Codon	% Translational Efficiency (wild-type LuxAB = 100%)
	qtRNA-Thr-ACCA	ACCA	1.58242	1.51705	1.56039	1.84666	1.72778	1.59405	1.62225	1.70294	1.70591	1.42851	1.48906	1.31961
	qtRNA-Thr-ACCA	GTTA	-0.00845659	0.00993221	0.0134032
	tRNA-Thr-ACG	ACCA	-0.00136521	-0.0409755	-0.0434846

## Sheet: Figure 1c
Figure 1c
	tRNA	Codon	% Translational Efficiency (wild-type luxAB = 100%)
	qtRNA-Gln-CAAA	CAAA	0.0926111	0.157327	0.0863569	0.0482315	0.0803555	0.109889	0.139424	0.135195
	qtRNA-Gly-GGGG	GGGG	2.80428	2.42586	1.95656	2.34174	2.31833	2.54327	2.80953	2.31742

## Sheet: Figure 1d
Figure 1d
	tRNA	Codon	% Translational Efficiency (wild-type luxAB = 100%)
	qtRNA-Asp-CACC	CACC	0.273873	0.211453	0.233348	0.214635
	qtRNA-Glu-AGGC	AGGC	-0.00384002	-0.0650097	-0.0998557	-0.0305853	0.057785	-0.103229	0.0583257	0.0384875
	qtRNA-Glu-CGAG	CGAG	0.313194	0.39411	0.0691876	0.166833	0.420096	0.345921	0.401677	0.132225
	qtRNA-Glu-AGGG	AGGG	0.896536	1.03509	0.384627	0.657921	0.48124	0.844619	0.987373
	qtRNA-Glu-CGGU	CGGU	5.48659	3.37344	5.01111	5.43973	5.63131	5.34305	5.23568	4.35876
	qtRNA-His-CAAC	CAAC	-0.0964965	-0.0463355	-0.0122403	-0.0122325
	qtRNA-His-UAGA	UAGA	0.172316	0.249982	0.414177	0.358275	0.254156	0.314694
	qtRNA-His-AGGA	AGGA	0.639827	0.375596	0.432473
	qtRNA-His-CAUC	CAUC	0.515622	0.58595	0.597149	0.43712
	qtRNA-His-AGGU	AGGU	0.651513	0.615303	0.50234	0.717628
	qtRNA-His-CAUG	CAUG	0.468316	0.663098	0.80992	0.701578
	qtRNA-His-AGGC	AGGC	1.15075	1.49317	1.63411	1.7012
	qtRNA-His-AGGG	AGGG	5.92864	6.44991	6.16258	6.32721
	qtRNA-Tyr-CAUG	CAUG	-0.454919	-0.590136	-0.632445	-0.29611	-0.222945	-0.202935	-0.259644
	qtRNA-Tyr-CCCC	CCCC	-0.0358206	-0.0584773	-0.331859	-0.0919359	-0.0532146	-0.0234629	-0.0818682	-0.070154
	qtRNA-Tyr-AAGC	AAGC	-0.093661	-0.0847419	-0.049048	-0.0986598	-0.0957542	0.0600932	0.0259926
	qtRNA-Tyr-CCCU	CCCU	-0.140381	-0.173992	-0.256751	0.192976	-0.0270212	-0.0264926	0.0276522	0.0789608
	qtRNA-Tyr-CCUC	CCUC	0.0205434	-0.0787286	0.0176933	0.0260801	0.0183046	0.029238	-0.0441075
	qtRNA-Tyr-CUGC	CUGC	-0.0219688	0.00903158	0.0184945	0.0292226
	qtRNA-Tyr-CCAG	CCAG	0.00616292	0.0374815	0.0237172	0.024474
	qtRNA-Tyr-CCAU	CCAU	0.0482579	0.16042	0.180867	0.178712	0.137234	0.13701	0.0898415	0.0821936
	qtRNA-Tyr-CAAG	CAAG	-0.0475851	0.0564062	0.0889725	0.183949	0.261798	0.168822	0.178147
	qtRNA-Tyr-UACA	UACA	0.180459	0.167945	0.142822	0.235515
	qtRNA-Tyr-UAGA	UAGA	1.90357	2.05371	2.30601	1.9626	1.75222	1.76439	2.12337	2.22462

## Sheet: Figure 1e
Figure 1e
	tRNA	Codon	% Translational Efficiency (wild-type sfGFP = 100%)
	qtRNA-Gly-GGGG	GGGG	41.6482	42.3624	39.8732	41.3509	41.6942	38.2657	40.8163	40.4649
	qtRNA-His-AGGA	AGGA	31.017	32.8446	31.3576	32.2131	32.6086	31.7809	31.9188	29.23
	qtRNA-Thr-ACCA	ACCA	6.3047	6.3361	6.1862	6.6848	5.8432	6.0067	5.9221	6.8365
	qtRNA-Glu-CGGU	CGGU	1.5528	1.4908	1.5865	1.4962	1.6731	1.433	1.465	1.4769
	qtRNA-Tyr-UAGA	UAGA	0.901265	0.8866	0.712716	0.800705	0.681291	0.666626	0.452937

## Sheet: Figure 1f
Figure 1f
	tRNA	Codon at Y151	Amino Acid Incorporation at sfGFP Y151 (%)
	qtRNA-Gly-GGGG	GGGG	Gly (100%)
	qtRNA-His-AGGA	AGGA	His (100%)
	qtRNA-Thr-ACCA	ACCA	Thr (100%)
	qtRNA-Glu-CGGU	CGGU	Glu (97.56%), Arg (2.44%)
	qtRNA-Tyr-UAGA	UAGA	Tyr (100%)

## Sheet: Figure 2a
Figure 2a
	tRNA	Codon	% Translational Efficiency (wild-type luxAB = 100%)
	qtRNA-Ala-UAGA	UAGA	0.0287211	0.0682804	0.0326177	0.179021	0.043114
	qtRNA-Arg-UAGA	UAGA	1.74262	2.0401	2.29286	2.49961
	qtRNA-Asn-UAGA	UAGA	-0.0755623	-0.101417	-0.11356	-0.02638	-0.0401112	-0.0726947	0.0175847	0.0118124
	qtRNA-Asp-UAGA	UAGA	-0.191589	-0.0981131	-0.189531	-0.137022	-0.0805924	-0.155178	-0.197283	-0.155721
	qtRNA-Cys-UAGA	UAGA	0.0942391	0.245937	0.290858	0.131455	0.122672	-0.00389029	0.149202	0.304363
	qtRNA-Gln-UAGA	UAGA	1.20405	1.4585	1.10745	0.938126	0.613351	0.661736	1.01582	0.98066
	qtRNA-Glu-UAGA	UAGA	0.314877	0.521227	0.490729	0.415012	0.384356	0.460414	0.555235	0.328234
	qtRNA-Gly-UAGA	UAGA	0.309034	0.202761	0.309364	0.212597	0.296943	0.203551	0.264599	0.286866
	qtRNA-His-UAGA	UAGA	0.172316	0.249982	0.414177	0.358275	0.254156	0.314694
	qtRNA-Ile-UAGA	UAGA	-0.0826015	-0.0460272	-0.0169729	-0.0236609	0.00989868	0.0269574	-0.0181668	-0.110099
	qtRNA-Leu-UAGA	UAGA	0.044796	0.0263808	0.0485862	0.0156705	-0.0140677	-0.00702628	0.0240846	0.00125865
	qtRNA-Lys-UAGA	UAGA	0.0164902	-0.0524362	0.0150851	0.0277382
	qtRNA-fMet-UAGA	UAGA	0.010391	0.00996382	-0.00459673	0.00528895
	qtRNA-Met-UAGA	UAGA	-0.0403892	-0.0847941	-0.0399192	-0.0412207
	qtRNA-Phe-UAGA	UAGA	0.2663	0.0858029	0.203609	0.222818	0.231953	0.181431	0.108342	0.191872
	qtRNA-Pro-UAGA	UAGA	0.00882125	-0.0326438	0.0429986	-0.0199344	-0.00192547	-0.0335751	-0.0476982	0.0597424
	qtRNA-Ser-UAGA	UAGA	1.31792	1.4655	1.15594	1.19379	1.0474	1.05482	1.29826	1.61662
	qtRNA-Thr-UAGA	UAGA	0.0112407	0.043416	0.0372895	0.00976348	0.0378952	0.00237464	0.0129208	0.00515874
	qtRNA-Trp-UAGA	UAGA	0.580574	0.554061	0.512966	0.363541	0.396738	0.380947	0.269304
	qtRNA-Tyr-UAGA	UAGA	1.90357	2.05371	2.30601	1.9626	1.75222	1.76439	2.12337	2.22462
	qtRNA-Val-UAGA	UAGA	-0.109587	-0.0807684	-0.218626	-0.1679	-0.228637	-0.167858	-0.21617

## Sheet: Figure 2d
Figure 2d
	tRNA	Codon	% Translational Efficiency (wild-type luxAB = 100%)	Phage enrichment
	qtRNA-Cys-UAGA	UAGA	0.08	0.000754717
	qtRNA-Glu-UAGA	UAGA	0.38	0.00153846
	qtRNA-Phe-UAGA	UAGA	0.01	0.0266667
	qtRNA-Gly-UAGA	UAGA	0.11	0
	qtRNA-His-UAGA	UAGA	0.14	0.0458333
	qtRNA-Gln-UAGA	UAGA	1.07	40.9091
	qtRNA-Arg-UAGA	UAGA	2.44	1000
	qtRNA-Ser-UAGA	UAGA	1.41	9.00901
	qtRNA-Trp-UAGA	UAGA	0.45	114
	qtRNA-Tyr-UAGA	UAGA	1.98	54.5

## Sheet: Figure 2e
Figure 2e
	Time (h)	Flow Rate (vol/h)	Phage Titer (pfu/mL)
			qtRNA-Arg-NNNN	qtRNA-Arg-UAGA
	1	1	20000000000	500000
	16.5	1.5	100000	200000000000
	22	2	110000	100000000000
	28	2	120000	100000000000
	Time (h)	Flow Rate (vol/h)	Phage Titer (pfu/mL)
			qtRNA-Gln-NNNN	qtRNA-Gln-UAGA
	1	1	64000000000	5000000000
	16.5	1.5	67000000000	100000000000
	22	2	100000000000	51000000000
	28	2	21000000000	100000000000
	Time (h)	Flow Rate (vol/h)	Phage Titer (pfu/mL)
			qtRNA-Ser-UAGA	qtRNA-Ser-UAGA-Evo1 (1)	qtRNA-Ser-UAGA-Evo1 (2, AP3xUAGA)
	0	2.5	100000
	1	2.5	300000
	2	2.5	800000
	4	1.25	500000
	11	1.25	36000
	20	1.25	30000000
	24	1.25	18000000000
	24	2		10000000	10000000
	25	2		300000000	6800000
	27	2		1100000	700000
	32	2		200000	10000
	35.5	2		180000000	13000
	45	3		210000000	40000000
	54.5	3		2000000000	900000000
	Time (h)	Flow Rate (vol/h)	Phage Titer (pfu/mL)
			qtRNA-Trp-UAGA
	1	1	67000000000
	16.5	1.5	100000000000
	22	2	55000000000
	28	2	65000000000
	Time (h)	Flow Rate (vol/h)	Phage Titer (pfu/mL)
			qtRNA-Tyr-UAGA
	1	1	10000000
	16.5	1.5	200000
	22	2	2400000
	28	2	3000000000

## Sheet: Figure 2f
Figure 2f
		% Translational Efficiency (wild-type luxAB = 100%)
	qtRNA-Arg-UAGA	2.54029	2.96542	1.37094	0.655519	1.29944	1.97744	1.6828	2.58152
	qtRNA-Arg-UAGA-Evo1	12.6819	14.3182	14.7474	14.4475	14.9498	12.0373	13.211	11.0819
	qtRNA-Arg-UAGA-Evo2	7.61291	10.1417	10.2419
	qtRNA-Gln-UAGA	1.13507	0.718637	1.1193	0.952364
	qtRNA-Gln-UAGA-Evo1	23.3316	23.175	16.9825	19.0538
	qtRNA-Gln-UAGA-Evo2	16.9537	19.6227	20.6013	14.6896
	qtRNA-Ser-UAGA	0.427507	0.450635	0.369501	0.400943
	qtRNA-Ser-UAGA-Evo1	20.2055	19.1942	20.8167	19.2992
	qtRNA-Ser-UAGA-Evo2	15.2197	15.9673	15.9046	14.8645
	qtRNA-Ser-UAGA-Evo3	24.509	24.2044	25.54	24.6683
	qtRNA-Trp-UAGA	0.582639	0.586649	0.375393
	qtRNA-Trp-UAGA-Evo1	44.0924	38.942	40.5522
	qtRNA-Tyr-UAGA	2.15974	1.90275	1.31107	1.4349
	qtRNA-Tyr-UAGA-Evo1	15.9272	18.6503	15.9541	13.0289
	Mj tRNATyrUAG	25.9188	26.4426	24.7707	26.7426

## Sheet: Figure 2g
Figure 2g
		% Translational Efficiency (wild-type sfGFP = 100%)
	qtRNA-Arg-UAGA	1.96245	1.6452	0.716865	1.98824	2.19655	2.41626	1.76559	2.14185
	qtRNA-Arg-UAGA-Evo1	11.8966	12.038	9.23968	12.5812	14.2688	13.5777	16.351	14.754
	qtRNA-Arg-UAGA-Evo2	6.52644	7.16984	4.49594	7.00925	8.36945	8.22762	9.66676	8.06373
	qtRNA-Gln-UAGA	0.681609	0.667071	0.683686	0.679532	0.683686	0.675379	0.673302
	qtRNA-Gln-UAGA-Evo1	4.62132	4.51332	4.57147	4.52786	4.49671	4.62132	4.52578
	qtRNA-Gln-UAGA-Evo2	4.72931	4.73762	4.81238	4.32849	4.47179	3.82175	3.09694
	qtRNA-Ser-UAGA	0.431052	0.291746	0.206871	0.388489	0.437406	0.429723	0.367867	0.399115
	qtRNA-Ser-UAGA-Evo1	3.6798	3.19978	2.24154	3.53883	3.47952	3.43019	3.64346	3.57373
	qtRNA-Ser-UAGA-Evo2	2.25302	1.54463	0.933242	1.8212	2.29828	2.25795	1.88219	2.16031
	qtRNA-Ser-UAGA-Evo3	5.77007	3.1935	2.76155	4.86242	5.38489	5.54794	3.90265	4.92005
	qtRNA-Trp-UAGA	0.471236	0.477325	0.487472	0.477325	0.418471	0.440795	0.481384
	qtRNA-Trp-UAGA-Evo1	9.88176	8.46115	7.53572	8.40433	9.3541	8.59915	5.25463
	qtRNA-Tyr-UAGA	0.901265	0.8866	0.712716	0.800705	0.681291	0.666626	0.452937
	qtRNA-Tyr-UAGA-Evo1	5.20228	5.08287	4.8608	4.20087	4.3161	4.7749	3.17223
	Mj tRNATyrUAG	48.5173	50.3309	48.5596	49.4131	51.0308	49.1844	50.4058	48.5791

[truncated: 77 more sheets: Figure 3a, Figure 3b, Figure 3c, Figure 4a, Figure 4b, Figure 4d, Figure 5a, Figure 5c, Figure 5d, Figure 5e, Figure 5f, Figure 5h, Figure 5i, Figure 5j, Figure 5k, SI Figure 1a, SI Figure 1b, SI Figure 2a, SI Figure 2b, SI Figure 3a …]
